# Supplementary material for: Genome-wide identification and gene-editing of pigment transporter genes in the swallowtail butterfly Papilio xuthus
Source: BMC Genomics. 2021 Feb 17;22:120. doi: 10.1186/s12864-021-07400-z (PMC7891156; doi:10.1186/s12864-021-07400-z)
Supplement: Supplementary file 1 — Additional file 1: Table S1 Gene numbers in the subfamilies of ABC transporter in the genomes of Papilio xuthus, other 31 insects, other five arthropods and human. Table S2. Details of the 56 ABC transporters identified in the genome of Papilio xuthus. Table S3. Details of the Rab families identified in the genome of Papilio xuthus and Bombyx mori. Table S4. The target of the CRISPR-edited locus and primer for genotyping sequences. Table S5. Mutation rate among different individual mutants and their mutated clones across different target sites. Table S6. The information of RNA sequencing and data for samples. Table S7. The mapping information of RNA reads for all samples. Table S8. The mutations in the target regions from transcriptomics data. Table S9. Differentially expressed genes (DEGs) between the mutants of five edited genes (brown, ok, scarlet, white, lightoid) and their wild-types. Table S10. Summary on functions of five genes experimentally verified in this study and previously published. [file 12864_2021_7400_MOESM1_ESM.xlsx]

## Sheet: Table S1
		Table S1. Gene numbers in the subfamilies of ATP-binding cassette (ABC) transporter in the genomes of Papilio xuthus, other 31 insects, other five arthropods and human.
		Phylum	Class	Order		Species*	ABCA**	ABCB	ABCC**	ABCD	ABCE	ABCF	ABCG**	ABCH	others	Total	Reference***
		Arthropoda	Insecta	Lepidoptera	Papilio xuthus	Papilio xuthus	8	11	12	1	1	3	17	3		56	This study
		Arthropoda	Insecta	Lepidoptera		Danaus plexippus	8	16	12	3	1	3	16	3		62	1
		Arthropoda	Insecta	Lepidoptera		Heliconius melpomene	10	11	15	2	1	3	17	3		62	1
		Arthropoda	Insecta	Lepidoptera	Bombyx mori,	Bombyx mori	9	9	15	2	1	3	13	3		55	3,4
		Arthropoda	Insecta	Lepidoptera		Plutella xylostella	15	14	21	3	1	3	19	6		82	1,5
		Arthropoda	Insecta	Lepidoptera		Manduca sexta	7	9	11	2	1	3	13	3		52	1
		Arthropoda	Insecta	Lepidoptera	Helicoverpa armigera	Helicoverpa armigera	7	11	11	2	1	3	16	3		54	1,2
		Arthropoda	Insecta	Lepidoptera		Helicoverpa zea	7	11	11	2	1	3	17	2		54	6
		Arthropoda	Insecta	Diptera	Drosophila melanogaster	Drosophila melanogaster	10	8	14	2	1	3	15	3		56	7,8
		Arthropoda	Insecta	Diptera	Anopheles sinensis	Anopheles sinensis	10	5	16	2	1	3	21	3		61	10
		Arthropoda	Insecta	Diptera		Anopheles gambiae	8	5	15	2	2	3	17	3		55	11，12,13
		Arthropoda	Insecta	Diptera		Aedes aegypti	12	5	21	2	2	3	20	4		69	11
		Arthropoda	Insecta	Diptera		Culex pipiens quinquefasciatus	9	5	18	2	2	3	28	3		70	11
		Arthropoda	Insecta	Diptera		Procecidochares utilis	0	5	4	1	0	3	9	0		22	14
		Arthropoda	Insecta	Diptera	Bactrocera dorsalis	Bactrocera dorsalis	7	7	9	2	1	3	15	3		47	9
		Arthropoda	Insecta	Coleoptera	Tribolium castaneum	Tribolium castaneum	10	6	35	2	1	3	13	3		73	15
		Arthropoda	Insecta	Coleoptera		Chrysomela populi	5	8	29	2	1	3	14	3		65	16
		Arthropoda	Insecta	Coleoptera		Diabrotica virgifera virgifera	4	7	32	2	1	3	12	4		65	17
		Arthropoda	Insecta	Coleoptera		Podagricomela weisei	2	9	11	1	2	2	2	3		32	18
		Arthropoda	Insecta	Coleoptera		Aethina tumida	10	6	35	2	1	3	14	3		74	19
		Arthropoda	Insecta	Hymenoptera	Apis mellifera	Apis mellifera	3	5	9	2	1	3	15	3		41	3
		Arthropoda	Insecta	Hymenoptera		Nasonia vitripennis	10	8	20	1	1	3	11	1		55	20
		Arthropoda	Insecta	Anoplura	Pediculus humanus humanus	Pediculus humanus humanus	2	6	5	2	1	3	13	6	2	40	21
		Arthropoda	Insecta	Orthoptera		Locusta migratoria	5	19	19	2	1	3	15	1		65	20
		Arthropoda	Insecta	Hemiptera		Acyrthosiphon pisum	11	9	16	2	1	4	19	9		71	20
		Arthropoda	Insecta	Hemiptera		Sitobion avenae	3	5	2	1	1	2	19	0		33	22
		Arthropoda	Insecta	Hemiptera	Diuraphis noxia	Diuraphis noxia	3	6	24	3	1	3	26	11	5	82	23
		Arthropoda	Insecta	Hemiptera	Bemisia tabaci	Bemisia tabaci	8	3	6	2	1	3	23	9		55	24
		Arthropoda	Insecta	Hemiptera	Cimex lectularius	Cimex lectularius	6	7	6	2	1	4	23	2		51	25
		Arthropoda	Insecta	Hemiptera	Lygus hesperus	Lygus hesperus	11	6	12	2	1	3	19	11		65	26
		Arthropoda	Insecta	Hemiptera	Diaphorina citri	Diaphorina citri	4	4	5	2	1	3	15	10		44	27,28
		Arthropoda	Insecta	Hemiptera	Laodelphax striatellus	Laodelphax striatellus	2	6	5	2	1	2	14	8		40	29
		Arthropoda	Arachnida	Acarina	Tetranychus urticae	Tetranychus urticae	9	4	39	2	1	3	23	22		103	4
		Arthropoda	Branchiopoda	Diplostraca	Daphnia pulex	Daphnia pulex	4	7	7	3	1	4	24	15		65	4
		Arthropoda	Copepoda	Harpacticoida	Tigriopus japonicus	Tigriopus japonicus	5	5	17	3	1	3	7	5		46	4
		Arthropoda	Copepoda	Caligoida	Lepeophtheirus salmonis	Lepeophtheirus salmonis	3	4	11	3	1	4	2	5		33	30
		Arthropoda	Copepoda	Cyclopoida	Paracyclopina nana	Paracyclopina nana	4	5	14	2	1	3	4	4		37	31
		Chordata	Mammalia	Primates	Homo sapiens	Homo sapiens	12	11	12	4	1	3	5	0		48	7,8
		* Three species in bold were used for phylogenetic analysis in Figure 1.**The subfamiliy inclcuding the highest gene number in each species was bold text.
		Reference***:
		1	Qi W, Ma X, He W, Chen W, Zou M, Gurr GM, Vasseur L, You M: Characterization and expression profiling of ATP-binding cassette transporter genes in the diamondback moth, Plutella xylostella (L.). BMC Genomics 2016, 17(1):760.
		2	Jin M, Liao C, Chakrabarty S, Zheng W, Wu K, Xiao Y: Transcriptional response of ATP-binding cassette (ABC) transporters to insecticides in the cotton bollworm, Helicoverpa armigera. Pest. Biochem. Physiol 2019, 154:46-59.
		3	Liu S, Zhou S, Tian L, Guo E, Luan Y, Zhang J, Li S: Genome-wide identification and characterization of ATP-binding cassette transporters in the silkworm, Bombyx mori. BMC Genomics 2011, 12:491.
		4	Dermauw W, Van Leeuwen T: The ABC gene family in arthropods: Comparative genomics and role in insecticide transport and resistance. Insect Biochem Mol Biol 2014, 45:89-110.
		5	Guo Z, Kang S, Zhu X, Xia J, Wu Q, Wang S, Xie W, Zhang Y: The novel ABC transporter ABCH1 is a potential target for RNAi-based insect pest control and resistance management. Sci Rep 2015, 5:13728.
		6	Pearce SL, Clarke DF, East PD, Elfekih S, Gordon KHJ, Jermiin LS, McGaughran A, Oakeshott JG, Papanicolaou A, Perera OP et al: Genomic innovations, transcriptional plasticity and gene loss underlying the evolution and divergence of two highly polyphagous and invasive Helicoverpa pest species. BMC Biol 2017, 15(1):63.
		7	Dean M, Rzhetsky A, Allikmets R: The human ATP-binding cassette (ABC) transporter superfamily. Genome Res 2001, 11(7):1156-1166.
		8	Dean M, Hamon Y, Chimini G: The human ATP-binding cassette (ABC) transporter superfamily. J Lipid Res 2001, 42(7):1007-1017.
		9	Xiao L, Zhang W, Jing T, Zhang M, Miao Z, Wei D, Yuan G, Wang J: Genome-wide identification, phylogenetic analysis, and expression profiles of ATP-binding cassette transporter genes in the oriental fruit fly, Bactrocera dorsalis (Hendel) (Diptera: Tephritidae). Comp Biochem Physiol Part D Genomics Proteomics 2018, 25:1-8.
		10	He Q, Yan Z, Si F, Zhou Y, Fu W, Chen B: ATP-Binding Cassette (ABC) Transporter Genes Involved in Pyrethroid Resistance in the Malaria Vector Anopheles sinensis: Genome-Wide Identification, Characteristics, Phylogenetics, and Expression Profile. Int J Mol Sci 2019, 20(6).
		11	Lu H, Xu Y, Cui F: Phylogenetic analysis of the ATP-binding cassette transporter family in three mosquito species. Pestic Biochem Phys 2016, 132:118-124.
		12	Pignatelli P, Ingham VA, Balabanidou V, Vontas J, Lycett G, Ranson H: The Anopheles gambiae ATP-binding cassette transporter family: phylogenetic analysis and tissue localization provide clues on function and role in insecticide resistance. Insect Mol. Biol 2018, 27(1):110-122.
		13	Roth CW, Holm I, Graille M, Dehoux P, Rzhetsky A, Wincker P, Weissenbach J, Brey PT: Identification of the Anopheles gambiae ATP-binding cassette transporter superfamily genes. Mol. Cells 2003, 15(2):150-158.
		14	Li L, Gao X, Lan M, Yuan Y, Guo Z, Tang P, Li M, Liao X, Zhu J, Li Z et al: De novo transcriptome analysis and identification of genes associated with immunity, detoxification and energy metabolism from the fat body of the tephritid gall fly, Procecidochares utilis. Plos One 2019, 14(12):e0226039.
		15	Broehan G, Kroeger T, Lorenzen M, Merzendorfer H: Functional analysis of the ATP-binding cassette (ABC) transporter gene family of Tribolium castaneum. BMC Genomics 2013, 14:6.
		16	Strauss AS, Wang D, Stock M, Gretscher RR, Groth M, Boland W, Burse A: Tissue-specific transcript profiling for ABC transporters in the sequestering larvae of the phytophagous leaf beetle Chrysomela populi. Plos One 2014, 9(6):e98637.
		17	Adedipe F, Grubbs N, Coates B, Wiegmman B, Lorenzen M: Structural and functional insights into the Diabrotica virgifera virgifera ATP-binding cassette transporter gene family. BMC Genomics 2019, 20(1):899.
		18	Ding BY, Yang L, Peng YY, Chang TY, Ye C, Shang F, Niu J, Wang JJ: RNA-sequencing of a citrus bud-feeder, Podagricomela weisei (Coleoptera: Chrysomelidae), reveals xenobiotic metabolism/core RNAi machinery-associated genes and conserved miRNAs. Comp Biochem Physiol Part D Genomics Proteomics 2019, 29:339-350.
		19	Evans JD, McKenna D, Scully E, Cook SC, Dainat B, Egekwu N, Grubbs N, Lopez D, Lorenzen MD, Reyna SM et al: Genome of the small hive beetle (Aethina tumida, Coleoptera: Nitidulidae), a worldwide parasite of social bee colonies, provides insights into detoxification and herbivory. GigaScience 2018, 7(12).
		20	Wang X, Fang X, Yang P, Jiang X, Jiang F, Zhao D, Li B, Cui F, Wei J, Ma C et al: The locust genome provides insight into swarm formation and long-distance flight. Nat Commun 2014, 5:2957.
		21	Lee SH, Kang JS, Min JS, Yoon KS, Strycharz JP, Johnson R, Mittapalli O, Margam VM, Sun W, Li HM et al: Decreased detoxification genes and genome size make the human body louse an efficient model to study xenobiotic metabolism. Insect Mol. Biol 2010, 19(5):599-615.
		22	Huang X, Liu D, Zhang R, Shi X: Transcriptional Responses in Defense-Related Genes of Sitobion avenae (Hemiptera: Aphididae) Feeding on Wheat and Barley. J. Econ. Entomol 2019, 112(1):382-395.
		23	Nicholson SJ, Nickerson ML, Dean M, Song Y, Hoyt PR, Rhee H, Kim C, Puterka GJ: The genome of Diuraphis noxia, a global aphid pest of small grains. BMC Genomics 2015, 16:429.
		24	Tian L, Song T, He R, Zeng Y, Xie W, Wu Q, Wang S, Zhou X, Zhang Y: Genome-wide analysis of ATP-binding cassette (ABC) transporters in the sweetpotato whitefly, Bemisia tabaci. BMC Genomics 2017, 18(1):330.
		25	Benoit JB, Adelman ZN, Reinhardt K, Dolan A, Poelchau M, Jennings EC, Szuter EM, Hagan RW, Gujar H, Shukla JN et al: Unique features of a global human ectoparasite identified through sequencing of the bed bug genome. Nat Commun 2016, 7:10165.
		26	Hull JJ, Chaney K, Geib SM, Fabrick JA, Brent CS, Walsh D, Lavine LC: Transcriptome-based identification of ABC transporters in the western tarnished plant bug Lygus hesperus. Plos One 2014, 9(11):e113046.
		27	Wang Z, Tian F, Cai L, Zhang J, Liu J, Zeng X: Identification of candidate ATP-binding cassette transporter gene family members in Diaphorina citri (Hemiptera: Psyllidae) via adult tissues transcriptome analysis. Sci Rep 2019, 9(1):15842.
		28	Liu X, Jiang H, Xiong Y, Peng P, Li H, Yuan G, Dou W, Wang J: Genome-wide identification of ATP-binding cassette transporters and expression profiles in the Asian citrus psyllid, Diaphorina citri, exposed to imidacloprid. Comp Biochem Physiol Part D Genomics Proteomics 2019, 30:305-311.
		29	Sun H, Pu J, Chen F, Wang J, Han Z: Multiple ATP-binding cassette transporters are involved in insecticide resistance in the small brown planthopper, Laodelphax striatellus. Insect Mol. Biol 2017, 26(3):343-355.
		30	Carmona-Antonanzas G, Carmichael SN, Heumann J, Taggart JB, Gharbi K, Bron JE, Bekaert M, Sturm A: A Survey of the ATP-Binding Cassette (ABC) Gene Superfamily in the Salmon Louse (Lepeophtheirus salmonis). Plos One 2015, 10(9):e0137394.
		31	Jeong CB, Kim DH, Kang HM, Lee YH, Kim HS, Kim IC, Lee JS: Genome-wide identification of ATP-binding cassette (ABC) transporters and their roles in response to polycyclic aromatic hydrocarbons (PAHs) in the copepod Paracyclopina nana. Aquat Toxicol 2017, 183:144-155.

## Sheet: Table S2
		Table S2. Details of the 56 ABC transporters identified in the genome of Papilio xuthus. CRISPR/Cas9 edited four gene were highlighted in bold.
		Subfamily	Px_Gene_ID	Scaffold	Total scaffold length (bp)	Scaffold_start	scaffold_end	Strand	Gene length (bp)	Amino acid number	Exon number	Topology*	Note
		ABCA	Px_03164_CG32186	scaffold47	1534403	424615	427182	+	2568	416	27	NBD	AT
		ABCA	Px_06952_CG1718	scaffold21	2889931	864099	867224	-	3126	582	10	TMD-NBD	HT
		ABCA	Px_06953_CG6052	scaffold21	2889931	867962	873234	-	5273	761	8	TMD-NBD	HT
		ABCA	Px_06949_CG1718	scaffold21	2889931	841363	860688	-	19326	1643	12	TMD-NBD-TMD-NBD	FT
		ABCA	Px_11769_CG1718	scaffold13	5008682	3998365	4011303	+	12939	1695	21	TMD-NBD-TMD-NBD	FT
		ABCA	Px_11770_CG1718	scaffold13	5008682	4015991	4037179	-	21189	1663	6	TMD-NBD-TMD-NBD	FT
		ABCA	Px_12171_CG6052	scaffold18	5125173	4371621	4385859	+	14239	1690	12	TMD-NBD-TMD-NBD	FT
		ABCA	Px_11258_CG34120	scaffold20	4717100	2769981	2779012	-	9032	1544	11	TMD-NBD-TMD-NBD	FT
		ABCB	Px_01485_CG10226	scaffold76	449898	407245	408725	-	1481	217	9	NBD	AT
		ABCB	Px_10281_ABCB7	scaffold19	4183565	3811264	3817020	+	5757	717	10	TMD-NBD	HT
		ABCB	Px_07609_CG1824	scaffold16	3378337	409271	416297	-	7027	744	15	TMD-NBD	HT
		ABCB	Px_16039_CG3156	scaffold6	8040115	5809704	5817663	-	7960	702	29	TMD-NBD	HT
		ABCB	Px_05366_Hmt-1	scaffold36	2594977	861210	872553	-	11344	820	14	TMD-NBD	HT
		ABCB	Px_01486_Mdr49	scaffold76	449898	408762	419524	-	10763	1262	11	NBD-TMD-NBD-TMD	FT
		ABCB	Px_01396_Mdr49	scaffold74	424386	298081	311815	+	13735	1311	11	TMD-NBD-TMD-NBD	FT
		ABCB	Px_09896_Mdr49	scaffold8	4147939	2044110	2059520	-	15411	1362	13	TMD-NBD-TMD-NBD	FT
		ABCB	Px_14458_Mdr49	scaffold11	6899212	1282982	1303117	-	20136	1331	3	TMD-NBD-TMD-NBD	FT
		ABCB	Px_13271_Mdr50	scaffold3	6265044	595139	606790	-	11652	1256	28	TMD-NBD-TMD-NBD	FT
		ABCB	Px_13272_Mdr50	scaffold3	6265044	607717	618246	-	10530	1252	16	TMD-NBD-TMD-NBD	FT
		ABCC	Px_05902_MRP	scaffold24	2677401	129574	132619	-	3046	486	32	TMD-NBD	HT
		ABCC	Px_05903_MRP	scaffold24	2677401	133217	152542	-	19326	1146	10	TMD-NBD	HT
		ABCC	Px_07339_Sur	scaffold34	2956188	2610619	2623529	-	12911	1652	15	TMD-NBD-TMD-NBD	FT
		ABCC	Px_12435_CG4562	scaffold5	5301627	2030859	2045651	+	14793	1374	26	TMD-NBD-TMD-NBD	FT
		ABCC	Px_12436_CG14709	scaffold5	5301627	2048652	2059676	-	11025	1339	35	TMD-NBD-TMD-NBD	FT
		ABCC	Px_12439_CG5789	scaffold5	5301627	2082556	2111400	+	28845	1461	26	TMD-NBD-TMD-NBD	FT
		ABCC	Px_12454_CG4562	scaffold5	5301627	2163786	2182250	-	18465	1378	23	TMD-NBD-TMD-NBD	FT
		ABCC	Px_12497_CG7627	scaffold5	5301627	2545627	2578773	-	33147	1894	23	TMD-NBD-TMD-NBD	FT
		ABCC	Px_12656_CG7627	scaffold5	5301627	4073771	4082690	-	8920	1287	27	TMD-NBD-TMD-NBD	FT
		ABCC	Px_14373_CG7627	scaffold11	6899212	181477	194117	+	12641	1372	15	TMD-NBD-TMD-NBD	FT
		ABCC	Px_14383_CG7627	scaffold11	6899212	282418	292573	-	10156	1487	15	TMD-NBD-TMD-NBD	FT
		ABCC	Px_16284_CG7806	scaffold7	8080072	667403	675214	+	7812	1589	28	TMD-NBD-TMD-NBD	FT
		ABCD	Px_10218_CG12703	scaffold19	4183565	2688064	2700764	+	12701	668	20	TMD-NBD	HT
		ABCE	Px_04297_pix	scaffold38	1951617	1834801	1840888	+	6088	621	19	NBD-NBD	AT
		ABCF	Px_07205_CG9330	scaffold34	2956188	674247	680746	-	6500	705	13	NBD-NBD	AT
		ABCF	Px_08532_CG9281	scaffold41	3587069	2673088	2680538	-	7451	619	32	NBD-NBD	AT
		ABCF	Px_10653_CG1703	scaffold17	4311287	3878165	3886665	-	8501	923	13	NBD-NBD	AT
		ABCG	Px_03415_st	scaffold45	1570471	6074	24845	-	18772	663	26	NBD-TMD	HT
		ABCG	Px_03417_w	scaffold45	1570471	42342	60660	-	18319	687	25	NBD-TMD	HT
		ABCG	Px_17845_w	scaffold4	13804215	12970973	12987960	-	16988	647	30	NBD-TMD	HT
		ABCG	Px_17844_st	scaffold4	13804215	12957231	12970358	+	13128	641	29	NBD-TMD	HT
		ABCG	Px_17808_CG32091	scaffold4	13804215	12081582	12090165	+	8584	640	30	NBD-TMD	HT
		ABCG	Px_05960_CG5853	scaffold24	2677401	848078	852635	-	4558	551	15	NBD-TMD	HT
		ABCG	Px_05961_CG31689	scaffold24	2677401	895234	906772	+	11539	546	12	NBD-TMD	HT
		ABCG	Px_05990_CG3164	scaffold24	2677401	1308106	1329334	+	21229	703	25	NBD-TMD	HT
		ABCG	Px_05991_CG4822	scaffold24	2677401	1341601	1354060	+	12460	635	15	NBD-TMD	HT
		ABCG	Px_06027_Atet	scaffold24	2677401	2256038	2265735	+	9698	776	11	NBD-TMD	HT
		ABCG	Px_16304_CG17646	scaffold7	8080072	878608	885210	+	6603	559	13	NBD-TMD	HT
		ABCG	Px_16305_CG9663	scaffold7	8080072	889212	907882	+	18671	621	10	NBD-TMD	HT
		ABCG	Px_16306_CG9664	scaffold7	8080072	910443	923035	+	12593	608	22	NBD-TMD	HT
		ABCG	Px_16489_CG32091	scaffold7	8080072	3517533	3541033	-	23501	639	11	NBD-TMD	HT
		ABCG	Px_16490_CG4822	scaffold7	8080072	3567150	3573227	+	6078	560	10	NBD-TMD	HT
		ABCG	Px_10204_CG31121	scaffold19	4183565	2474787	2481436	-	6650	910	15	NBD-TMD	HT
		ABCG	Px_10205_CG11069	scaffold19	4183565	2510760	2515453	+	4694	640	8	NBD	AT
		ABCH	Px_01414_CG33970	scaffold75	441488	130600	144852	-	14253	793	12	NBD-TMD	HT
		ABCH	Px_01415_CG11147	scaffold75	441488	185875	200810	+	14936	703	10	NBD-TMD	HT
		ABCH	Px_14958_CG9990	scaffold1	7257483	365527	383937	+	18411	681	22	NBD-TMD	HT
		*NBD: nucleotide-binding domain; TMD: transmembrane domain; AT: Atypical transporter; HT: HalfTransporter; FT: Full transporter.

## Sheet: Table_S3
	Table S3. Details of the Rab family identified in the genomes of Papilio xuthus and Bombyx mori. Lightoid gene edited via CRISPR/Cas9 in this study and those previously reported genes were highlighted in bold.
	Species	Gene ID	scaffod	start	end	strand	Gene length (bp)	Amino acid number	Exon number	Cluster	Note	Reference
	Papilio xuthus	Px_04152_Rab10	scaffold40	1753912	1755336	+	1425	191	4	A
		Px_10078_Rab1	scaffold19	788235	791121	+	2887	221	4	A
		Px_11965_Rab35	scaffold18	1855348	1857641	+	2294	202	4	A
		Px_15723_Rab8	scaffold6	2004052	2006334	-	2283	211	5	A
		Px_16644_Rab40	scaffold7	5977843	5979769	+	1927	289	5	A
		Px_17436_RabX4	scaffold4	8014944	8017032	-	2089	204	5	A
		Px_07229_Rab26	scaffold34	980316	984768	-	4453	300	6	B
		Px_12840_Rab3	scaffold25	901512	902352	+	841	139	4	B
		Px_12841_Rab3	scaffold25	902716	903834	+	1119	126	3	B
		Px_17373_Rab27	scaffold4	7097198	7098540	+	1343	214	5	B
		Px_01846_Rab4	scaffold61	272257	272911	+	655	192	2	C
		Px_02039_Rab11	scaffold59	788186	797166	+	8981	212	5	C
		Px_02634_Rab2	scaffold50	19813	21783	-	1971	213	5	C
		Px_02658_Rab-RP3	scaffold50	474594	476317	+	1724	217	4	C
		Px_03763_Rab30	scaffold42	1069059	1071624	-	2566	202	4	C
		Px_04756_Rab39	scaffold31	377124	378244	+	1121	222	3	C
		Px_15216_Rab14	scaffold1	3330170	3332932	+	2763	213	4	C
		Px_01016_chrw	scaffold91	18705	20839	+	2135	231	3	D
		Px_01720_Arf84F	scaffold64	104990	109491	+	4502	492	6	D
		Px_02020_R	scaffold59	296532	297089	-	558	185	1	D	special
		Px_02034_Rab-RP4	scaffold59	627106	630146	-	3041	204	5	D
		Px_04000_Mtl	scaffold46	1381969	1385224	-	3256	214	6	D	special
		Px_04396_Rab5	scaffold32	572174	578429	-	6256	213	4	D
		Px_05147_RhoBTB	scaffold39	755540	763445	-	7906	745	17	D
		Px_06222_CG5160	scaffold37	1950617	1961881	-	11265	316	6	D	special
		Px_06693_Arf102F	scaffold22	519158	519957	-	800	180	4	D
		Px_07230_Rab26	scaffold34	1017112	1021256	-	4145	151	4	D
		Px_07636_Ric	scaffold16	686379	688393	+	2015	220	5	D	special
		Px_08184_Rab21	scaffold14	1185330	1186916	-	1587	211	4	D
		Px_08346_Rab5	scaffold41	377410	384299	+	6890	589	9	D
		Px_08827_Ras64B	scaffold29	2920867	2923437	-	2571	199	4	D	special
		Px_08971_Rgk2	scaffold33	1243757	1252301	+	8545	546	8	D	special
		Px_09252_Rho1	scaffold10	978231	978973	+	743	205	2	D	special
		Px_09272_Rab23	scaffold10	1103756	1109485	-	5730	223	5	D	Rab23
		Px_09759_Cdc42	scaffold8	124289	125388	-	1100	191	4	D	special
		Px_10558_Rab9	scaffold17	2785465	2788665	+	3201	228	4	D
		Px_11214_Rab8	scaffold20	2027044	2029427	+	2384	224	5	D
		Px_12138_CG13375	scaffold18	4087499	4093316	-	5818	286	3	D	special
		Px_12356_Rab7	scaffold5	1347938	1348564	+	627	208	1	D
		Px_12525_RhoL	scaffold5	2949432	2955451	-	6020	183	5	D	special
		Px_12861_CG8500	scaffold25	1155302	1156678	+	1377	209	4	D	special
		Px_12953_CG4789	scaffold25	2089623	2091579	-	1957	245	6	D
		Px_13039_Rheb	scaffold25	3477082	3478130	-	1049	182	5	D	special
		Px_13151_Gie	scaffold25	5296119	5299529	+	3411	187	5	D
		Px_13227_RfC3	scaffold3	174973	177948	+	2976	437	8	D
		Px_13451_Rala	scaffold3	2735385	2741409	-	6025	242	5	D	special
		Px_13477_Ras64B	scaffold3	2893096	2894597	+	1502	258	3	D	special
		Px_13816_Rap2l	scaffold2	1024867	1025592	+	726	212	2	D	special
		Px_14124_Arf51F	scaffold2	4236619	4238397	-	1779	175	4	D
		Px_14169_Rab6	scaffold2	4874117	4888752	+	14636	310	7	D
		Px_15083_RabX6	scaffold1	1898633	1899612	+	980	207	3	D
		Px_15651_Arf84F	scaffold6	942444	943876	-	1433	184	4	D
		Px_16711_Rac1	scaffold7	6933806	6937043	+	3238	174	4	D	special
		Px_17657_CG13375	scaffold4	10320817	10330824	-	10008	280	3	D	special
		Px_17680_ran	scaffold4	10593520	10594251	+	732	213	2	D
		Px_17749_CG2219	scaffold4	11268280	11268897	-	618	205	1	D
		Px_17827_CG8641	scaffold4	12705483	12709385	+	3903	388	4	D	special
		Px_17846_ltd	scaffold4	12990776	12995884	-	5109	231	5	D	Rab32	This study
	Bombyx mori	BGIBMGA002449	scaf14	276196	287942	-	11747	205	5	A
		BGIBMGA004666	scaf135	351661	355192	+	3532	204	4	A
		BGIBMGA004846	scaf46	802383	805501	+	3119	226	5	A	BRab8	1
		BGIBMGA005115	scaf32	1288377	1292156	+	3780	203	4	A	BRab1	2
		BGIBMGA007021	scaf21	2208669	2211985	-	3317	256	5	A
		BGIBMGA012904	scaf4	586925	598349	-	11425	267	6	A
		BGIBMGA006956	scaf44	2245489	2251462	+	5974	262	2	B
		BGIBMGA000295	scaf18	2098712	2101770	-	3059	219	5	B	BRab3	1
		BGIBMGA012463	scaf56	1457164	1458178	-	1015	109	3	B	BRab27	3
		BGIBMGA001903	scaf28	780403	781197	-	795	209	3	C
		BGIBMGA001928	scaf28	1448652	1455069	+	6418	215	5	C	BRab2	1
		BGIBMGA002209	scaf122	234876	246073	-	11198	214	5	C
		BGIBMGA006221	scaf5	8247718	8249790	+	2073	178	3	C	BRab14	1
		BGIBMGA006641	scaf10	2511674	2512574	-	901	215	4	C
		BGIBMGA009361	scaf53	376131	381877	+	5747	203	4	C
		BGIBMGA011280	scaf12	1589650	1591050	-	1401	223	3	C
		BGIBMGA000303	scaf18	1727754	1732286	-	4533	210	4	D	special
		BGIBMGA000365	scaf18	166027	169482	+	3456	182	4	D
		BGIBMGA000682	scaf8	4337052	4338275	+	1224	152	3	D
		BGIBMGA000786	scaf89	235661	238997	+	3337	185	4	D
		BGIBMGA000952	scaf1	8707514	8715879	-	8366	269	5	D	special
		BGIBMGA001070	scaf1	496411	500181	-	3771	165	3	D
		BGIBMGA001823	scaf35	3584745	3586317	+	1573	132	3	D
		BGIBMGA001966	scaf28	3461929	3484528	+	22600	751	12	D	special
		BGIBMGA002203	scaf122	684814	687268	-	2455	168	4	D
		BGIBMGA002711	scaf20	4488898	4494719	+	5822	219	4	D	BRabN2/BmRABRP (98.12%/98.17% sequence similarity to BGIBMGA002711)	2, 4
		BGIBMGA003266	scaf73	951259	964606	+	13348	304	4	D	BRab11	5
		BGIBMGA003457	scaf9	7135623	7136165	-	543	181	1	D	special
		BGIBMGA003597	scaf9	37606	56926	-	19321	183	5	D	BRab6	3
		BGIBMGA003627	scaf9	1357629	1361740	+	4112	181	4	D
		BGIBMGA003980	scaf36	3652989	3657823	-	4835	144	4	D	special
		BGIBMGA004703	scaf108	205059	206296	+	1238	160	4	D	special
		BGIBMGA005488	scaf19	4427986	4435737	+	7752	510	11	D
		BGIBMGA006045	scaf5	1110933	1124429	-	13497	214	4	D
		BGIBMGA006257	scaf49	2384528	2385082	-	555	185	1	D	special
		BGIBMGA006475	scaf11	2104112	2106767	+	2656	126	3	D	special
		BGIBMGA006577	scaf10	5435730	5448036	-	12307	261	3	D	special
		BGIBMGA006751	scaf10	5034932	5035674	+	743	214	2	D
		BGIBMGA007110	scaf21	3976341	3985772	+	9432	186	5	D	special
		BGIBMGA007169	scaf74	353343	359414	-	6072	193	2	D	special
		BGIBMGA007505	scaf66	1363848	1367997	-	4150	124	3	D	special
		BGIBMGA007672	scaf3	6286945	6293334	-	6390	164	3	D
		BGIBMGA007712	scaf3	2302516	2303142	-	627	209	1	D	BRab7	2
		BGIBMGA008723	scaf90	1055230	1060413	+	5184	215	4	D	special
		BGIBMGA009918	scaf51	2407983	2411346	+	3364	220	4	D	special
		BGIBMGA009923	scaf51	2614519	2617235	+	2717	188	3	D	special
		BGIBMGA010943	scaf68	784825	788552	+	3728	188	5	D
		BGIBMGA012136	scaf24	5098327	5098944	+	618	206	1	D
		BGIBMGA012295	scaf26	223638	225261	-	1624	192	4	D	special
		BGIBMGA012644	scaf129	45704	47660	-	1957	126	2	D	Rab23
		BGIBMGA014560	scaf443	5625	8114	-	2490	207	5	D
	References:
	1	Uno T, Hiragaki S: Small GTP binding proteins: Rab GTPases from the brain of Bombyx mori. Arch Insect Biochem Physiol 2003, 52(3):130-138.
	2	Uno T, Moriwaki T, Nakamura M, Matsubara M, Yamagata H, Kanamaru K, Takagi M: Biochemical characterization of rab proteins from Bombyx mori. Arch Insect Biochem Physiol 2009, 70(2):77-89.
	3	Uno T, Furutani M, Watanabe C, Sakamoto K, Uno Y, Kanamaru K, Yamagata H, Mizoguchi A, Takeda M: Rab proteins in the brain and corpus allatum of Bombyx mori. Histochem Cell Biol 2016, 146(1):59-69.
	4	Chen C, Eldein S, Zhou X, Sun Y, Gao J, Sun Y, Liu C, Wang L: Immune function of a Rab-related protein by modulating the JAK-STAT signaling pathway in the silkworm, Bombyx mori. Arch Insect Biochem Physiol 2018, 97(1).
	5	Uno T, Hata K, Hiragaki S, Isoyama Y, Trang le TD, Uno Y, Kanamaru K, Yamagata H, Nakamura M, Takagi M et al: Small GTPases of the Rab family in the brain of Bombyx mori. Histochem Cell Biol 2010, 134(6):615-622.

## Sheet: Table_S4
	Table S4. The target sites of the CRISPR/Cas9-edited locus and primers used for genotyping.
	Gene	Gene ID	Target	Location	Scaffold	Start	End	Strand	sgRNA	Forward primer (5'->3')	Reverse primer (5'->3')
	white	Px_03417_w	T_8165	exon 2	scaffold45	52773	52795	+	GACCTTCTCTGTGCCGCCAATGG	ATTAGGATGGTAACACAC	CGTGGCACTAAGTATATCTA
			T_8232	exon 2	scaffold45	52707	52729	-	GGTCTAGAGACAGAAGATTCTGG
			T_8700	exon 3	scaffold45	52345	52367	-	GGAGAGTTGCTGGCCATCATGGG
	scarlet	Px_03415_st	T_684	exon 2	scaffold45	24440	24462	-	AGGACGGTCACCATTTCAAGAGG	TTAGTAATCTATCCAGCAATA	GACGTGTACAGAGAGGTCCCG
			T_661	exon 2	scaffold45	24463	24485	-	AGCAGATTCACACCTCCGAAAGG
	brown	Px_17845_w	T_16066	exon 3	scaffold4	12986739	12986761	-	AGGTAAGAGAGCTCAAAGTGTGG	ATGCCGCAGGTAGAGAATTTA	TGCGAACCTTATGCGTATAG
			T_15076	exon 5	scaffold4	12985749	12985771	-	GGAGTTACCACCAGGCGAAGTGG	ACCCGATAGTGACTTGATC	CTCTCCGTCGTTACCAATGGA
	ok	Px_17844_st	T_4354	exon 3	scaffold4	12961284	12961306	+	GGGTAAGACAACGTTACTGGCGG	GCTTGAAATACCGTAGTT	ATTACATGGGGAAATGGTAGA
			T_4454	exon 3	scaffold4	12961385	12961407	-	GGGTACAAACCCTGATATACGGG
	lightoid	Px_17846_ltd	T_2307	exon 2	scaffold4	12993856	12993878	-	GATCCTGGTGATAGGCGAATTGG	TCAGATTGTATAAGACCTATA	ATGTTTGACTATTATATCACT
			T_2271	exon 2	scaffold4	12993892	12993914	-	GACCCCTAGTGCCGAACGGCGGG
			T_3154	exon 3	scaffold4	12993009	12993031	-	GGTGGCCACATTCGATGCTGTGG	TGCGTTGTTAATCATGGTTC	AACAACTTGCCTACGAAGAA
			T_3097	exon 3	scaffold4	12993066	12993088	-	GACTCGTGTGTACTACAAGGAGG

## Sheet: Table_S5
	Table S5. Mutation rate among different individual mutants and their mutated clones across different target sites.
	Gene	Gene ID	Target	M1	M2	M3	M4	M5	M6	Type
	white	Px_03417_w	T_8700	70% (7/10)	50% (4/8)	0 (0/8）				I:1,D:2-84,S:1-3
			T_8232	20% (2/10)	12.5% (1/8)	75% (6/8)	50% (5/10)	10% (1/10)	50% (5/10)	I:1-30,D:1-36,S:2-4
			T_8165	40% (4/10)	87.5% (7/8)	100% (8/8)				I:3-10,D:NA,S:1-2
			Total	80% (8/10)	100% (8/8)	100% (8/8)	50% (5/10)	10% (1/10)	50% (5/10)	I:1-30,D:1-84,S:1-4
	scarlet	Px_03415_st	T_684	100% (4/4)	100% (8/8)	100% (6/6)	100% (8/8)			I:NA,D:8-11,S:1-2
			T_661	0 (0/4)	0 (0/8)	0 (0/6)	0 (0/8)			NA
			Total	100% (4/4)	100% (8/8)	100% (6/60	100% (8/8)			I:NA,D:8-11,S:1-2
	brown	Px_17845_w	T_15076	60% (6/10)	100% (10/10)	100% (10/10)				I:3-10,D:1-52,S:2
			T_16066	100% (10/10)	100% (10/10)	100% (10/10)				I:1-20,D:1-15,S:NA
			Total	80% (16/20)	100% (20/20)	100% (20/20)				I:1-20,D:1-52,S:2
	ok	Px_17844_st	T_4354	75% (6/8)	100% (8/8)	12.5% (1/8)				I:2-25,D:1-8,S:1-6
			T_4454	25% (2/8)	100% (8/8)	12.5% (1/8)				I:5-8,D:2-25,S:1
			Total	87.5% (7/8)	100% (8/8)	12.5% (1/8)				I:3-8,D:2-25,S:1-6
	lightoid	Px_17846_ltd	T_3154	40% (2/5)	0 (0/4)	60% (3/5)				I:2-7,D:1-59,S:NA
			T_3097	100% (5/5）	50% (2/4)	100% (5/5）				I:6,D:1-59,S:1-8
			T_2307	0 (0/3)	0 (0/4)	60% (3/5)				I:8-25,D:NA,S:NA
			T_2271	100% (3/3)	100% (4/4)	40% (2/5)				I:1,D:24,S:1
			Total	100% (8/8)	75% (6/8)	90% (9/10)				I:1-25,D:1-59,S:1-8
	Type: I: inserts; D: deletions; S: substitions. The serial number of the mutant sample in the title corresponds to the Table S6 samplen name columns.

## Sheet: Table_S6
	Table S6. The information of RNA sequencing and data for samples.
	Gene	Sample name	Tissue	Sex	Number of reads	Number of Bases	Read length (bp)	Q20 (%)	Q30 (%)	GC content (%)	Note
	white	white1	The epidermis of the fifth instar larvae of G0	Female	46379962	6956994300	150	0.981611	0.943525	0.462692	RNA-seq; Genotyping at DNA level
		white2	The epidermis of the fifth instar larvae of G0	Male	45311280	6796692000	150	0.981702	0.944201	0.468652	RNA-seq; Genotyping at DNA level
		white3	The epidermis of the fifth instar larvae of G0	Male	55994050	8399107500	150	0.978514	0.938101	0.450933	RNA-seq; Genotyping at DNA level
		white4	Whole body of adult	Female							Genotyping at DNA level
		white5	Whole body of adult	Male							Genotyping at DNA level
		white6	Whole body of adult	Male							Genotyping at DNA level
	scarlet	scarlet1	Head of G2 adult	Male	51322548	7698382200	150	0.977295	0.933917	0.453644	RNA-seq; Genotyping at DNA level
		scarlet2	Head of G2 adult	Male	45797198	6869579700	150	0.977928	0.940205	0.456916	RNA-seq; Genotyping at DNA level
		scarlet3	Head of G2 adult	Male	52553362	7883004300	150	0.977362	0.938926	0.486042	RNA-seq; Genotyping at DNA level
		scarlet4	Head of G2 adult	Female	49208864	7381329600	150	0.977229	0.936639	0.466848	RNA-seq; Genotyping at DNA level
	brown	brown1	The epidermis of the fifth instar larvae of G0	Male	56071200	8410680000	150	0.984683	0.950794	0.447202	RNA-seq; Genotyping at DNA level
		brown2	The epidermis of the fifth instar larvae of G0	Male	60849712	9127456800	150	0.978445	0.937212	0.44043	RNA-seq; Genotyping at DNA level
		brown3	The epidermis of the fifth instar larvae of G0	Male	59874982	8981247300	150	0.983705	0.948864	0.441249	RNA-seq; Genotyping at DNA level
	ok	ok1	The epidermis of the fifth instar larvae of G0	Female	59474368	8921155200	150	0.982909	0.946824	0.443555	RNA-seq; Genotyping at DNA level
		ok2	The epidermis of the fifth instar larvae of G0	Female	80301532	12045229800	150	0.977411	0.934382	0.447374	RNA-seq; Genotyping at DNA level
		ok3	The epidermis of the fifth instar larvae of G0	Male	56551864	8482779600	150	0.984271	0.950417	0.463437	RNA-seq; Genotyping at DNA level
	lightoid	lightoid1	The epidermis of the fifth instar larvae of G0	Male	50799452	7619917800	150	0.976035	0.93628	0.492608	RNA-seq; Genotyping at DNA level
		lightoid2	The epidermis of the fifth instar larvae of G0	Male	43892286	6583842900	150	0.977049	0.939609	0.505098	RNA-seq; Genotyping at DNA level
		lightoid3	The epidermis of the fifth instar larvae of G0	Male	53919558	8087933700	150	0.978814	0.942962	0.502174	RNA-seq; Genotyping at DNA level
	wild-type	wild-adult 1	Adult head	Male	50314012	7547101800	150	0.976126	0.935515	0.478209	RNA-seq
		wild-adult 2	Adult head	Male	56988426	8548263900	150	0.976166	0.935858	0.482191	RNA-seq
		wild-adult 3	Adult head	Female	45512276	6826841400	150	0.972761	0.928713	0.490001	RNA-seq
		wild-larvae 1	The epidermis of the fifth instar larvae	Female	62439228	6243922800	100	0.970632	0.878935	0.454221	RNA-seq
		wild-larvae 2	The epidermis of the fifth instar larvae	Female	62414838	6241483800	100	0.96671	0.86912	0.457867	RNA-seq
		wild-larvae 3	The epidermis of the fifth instar larvae	Female	62051958	6205195800	100	0.969704	0.876888	0.464791	RNA-seq
	Average				51322548	7698382200		0.977295	0.933917	0.453644	RNA-seq
	Total				1060337664	171858142200
	Q20 Percentage represent the number of bases with quality higher than 20 Q30 Percentage represent the number of bases with quality higher than 30 GC content represent the precentage of the number of G and C bases

## Sheet: Table_S7
	Table S7. The mapping information of RNA reads for all samples.
	Gene	Sample name	Total exon bases	Average depth (Í)	Coverage≥1Í	Coverage≥5Í	Coverage≥10Í	Coverage≥20Í	Coverage≥30Í	Coverage≥40Í	Number of reads	Aligned concordantly exactly 1 time	Aligned concordantly >1 time	Aligned discordantly 1 time	Aligned exactly 1 time	Aligned > 1 time	Overall alignment rate
	white	white1	21108267	146.27	0.80133	0.700122	0.629079	0.516338	0.430643	0.366695	23189981	36877194	1471204	314120	1374761	57108	0.8645
		white2	21108267	145.074	0.805937	0.699793	0.620366	0.501373	0.415638	0.35374	22655640	36934190	1610014	367296	1417658	63672	0.8915
		white3	21108267	155.508	0.810279	0.71847	0.656014	0.551774	0.463915	0.393971	27997025	46023950	1732000	249586	2194808	97613	0.8983
	scarlet	scarlet1	21104202	165.566	0.864665	0.782003	0.736972	0.669165	0.608959	0.554136	25661274	40135604	2658028	229516	2357604	115560	0.8865
		scarlet2	21104202	148.602	0.865365	0.765533	0.707551	0.626538	0.558708	0.499207	22898599	34652238	1861218	223682	2509868	99629	0.8591
		scarlet3	21104202	188.414	0.855912	0.761745	0.709569	0.635976	0.57566	0.52304	26276681	40990482	1665864	221524	3113675	98564	0.877
		scarlet4	21104202	168.003	0.863445	0.777389	0.729991	0.65741	0.594811	0.538953	24604432	38435634	1634964	179278	2933520	108881	0.8798
	brown	brown1	21108267	142.28	0.799819	0.696639	0.62376	0.506577	0.417971	0.352178	28035600	44413118	1990934	196846	2327331	91974	0.8742
		brown2	21108267	174.254	0.809337	0.725506	0.67825	0.606475	0.542609	0.485165	30424856	45567824	2033038	255664	2863286	127411	0.8356
		brown3	21108267	143.466	0.78705	0.684524	0.605256	0.485099	0.399828	0.337989	29937491	46640922	2296228	296818	2088639	95339	0.8588
	ok	ok1	21108267	143.421	0.793614	0.69135	0.616586	0.499509	0.410318	0.344367	29737184	47765964	2560352	332916	2113678	114382	0.8892
		ok2	21108267	203.724	0.82548	0.741655	0.700382	0.641897	0.586792	0.535229	40150766	65934128	2601516	363742	3837461	178895	0.908
		ok3	21108267	164.263	0.807576	0.717708	0.658097	0.558274	0.474461	0.407678	28275932	46783128	1972648	201146	2150532	86993	0.9053
	lightoid	lightoid1	21108267	167.673	0.847698	0.737729	0.666204	0.563918	0.485603	0.423795	25399726	38720406	1445544	189494	2510542	79697	0.8454
		lightoid2	21108267	152.507	0.818787	0.713548	0.64575	0.547249	0.469971	0.409288	21946143	33136490	1900908	175048	2130167	79316	0.8526
		lightoid3	21108267	174.504	0.82396	0.72292	0.656757	0.555893	0.477382	0.416638	26959779	41859262	2728076	224210	2687890	108202	0.8829
	wild-type	wild-adult1	21104202	167.038	0.863253	0.775569	0.726934	0.654309	0.591924	0.536674	25157006	38776422	1186110	226132	2990086	88043	0.8599
		wild-adult2	21104202	191.119	0.863783	0.781785	0.737119	0.672147	0.617236	0.566726	28494213	44257504	1325988	239752	3349411	103728	0.8647
		wild-adult3	21104202	155.562	0.850051	0.75916	0.705073	0.624883	0.557303	0.498266	22756138	35428210	1077598	179390	2684459	69680	0.8666
		wild-larvae1	21108267	131.382	0.824143	0.711494	0.643789	0.533375	0.445271	0.375892	31219614	48334162	1997544	563536	2577394	139301	0.8586
		wild-larvae2	21108267	125.109	0.805958	0.692567	0.610914	0.480495	0.38562	0.317497	31207419	48678126	2145724	602862	2578342	158675	0.8678
		wild-larvae3	21108267	134.455	0.820027	0.708423	0.642703	0.536329	0.450642	0.382892	31025979	50234442	1813874	620538	2666241	134821	0.8939

## Sheet: Table_S8
	Table S8. The mutations in the target regions from transcriptomics data.
	Gene	Gene ID	Target	Allele Position	Reference Allele	Alter Allele	SNP Quality	Format*	Wild1	Wild2	Wild3	Mutant1	Mutant2	Mutant3	Mutant4
	white	Px_03417_w	T_8700	52346	CCAT	C	11.4112	GT:PL:DP:GQ	0/0:0,39,255:13:46	0/0:0,90,255:30:97	0/0:0,45,255:15:52	0/1:19,0,155:7:12	0/1:49,0,59:8:42	0/0:0,9,125:3:16
				52347	CATGATG	CATG	999	GT:PL:DP:GQ	0/0:0,39,255:13:43	0/0:0,84,255:28:88	0/0:0,42,255:14:46	0/1:64,0,149:7:60	1/1:149,12,0:4:4	0/0:0,9,123:3:13
			T_8232
			T_8165	52789	CCAA	CCAACAA	24.1897	GT:PL:DP:GQ	0/0:0,135,255:45:99	0/0:0,217,255:72:99	0/0:0,123,255:41:99	0/1:72,0,255:16:62	0/0:0,39,255:13:49	0/0:0,6,80:2:16
	scarlet	Px_03415_st	T_684	24444	TTGAAATGGTGA	TTGA	999	GT:PL:DP:GQ	0/0:0,169,255:56:99	0/0:0,193,255:64:99	0/0:0,214,255:71:99	1/1:125,9,0:3:8	1/1:255,27,0:9:25	1/1:255,69,0:23:67	1/1:244,18,0:6:16
			T_661
	brown	Px_17845_w	T_15076
			T_16066
	ok	Px_17844_st	T_4354
			T_4454	12961388	GTATAT	GTAT	47.1578	GT:PL:DP:GQ	0/0:0,255,255:87:99	0/0:0,255,255:143:99	0/0:0,232,255:77:99	0/1:35,0,138:5:31	0/1:71,6,0:2:6	0/0:0,19,255:14:23
	lightoid	Px_17846_ltd	T_3154
			T_3097	12993072	T	A	218.448	GT:PL:DP:GQ	0/0:0,255,255:377:99	0/0:0,255,255:430:99	0/0:0,255,255:350:99	0/1:34,0,255:26:29	0/0:0,102,255:72:99	0/1:231,0,255:35:99
			T_2307	12993863	G	A	184.566	GT:PL:DP:GQ	0/0:0,255,255:361:99	0/0:0,255,255:353:99	0/0:0,255,255:283:99	0/0:0,230,255:102:99	0/0:0,255,255:231:99	0/1:223,0,255:94:99
			T_2271
	*GT: Genotype; PL: Provieds the lkelihoods of the given genotypes; DP: Depth; GQ: Genotype quality,The serial number of the mutant sample in the title corresponds to the Table S7 samplen name columns.

## Sheet: Table S9
	Table S9. Differentially expressed genes (DEGs) between the mutants of five edited genes (brown, ok, scarlet, white, lightoid) and their wild-types. Eight DEGs shared in mutants of all five genes were highlighted in yellow. 10 DEGs shared in the mutants of all four ABC transporter and another 30 DEGs shared among the fifth-instar larval mutants of four gene white, brown, ok and lightoid were high…
	Geneid	Knock-out gene	Number of knock-out genes	Down expressed	Up expresed	InterPro	GO	KEGG	Swissprot	TrEMBL
	Px.00724.unknow	brown, ok, scarlet, white, lightoid	5		brown, ok, scarlet, white, lightoid	-	-	-	-	A0A0N1IDM9_PAPXU Uncharacterized protein OS=Papilio xuthus GN=RR46_00457 PE=4 SV=1
	Px.00828.amx	brown, ok, scarlet, white, lightoid	5		brown, ok, scarlet, white, lightoid	IPR007829 TM2 domain	-	-	AMX_DROME TM2 domain-containing protein almondex OS=Drosophila melanogascarleter GN=amx PE=2 SV=1	A0A0N1IN80_PAPXU TM2 domain-containing protein almondex OS=Papilio xuthus GN=RR46_00649 PE=4 SV=1
	Px.02067.unknow	brown, ok, scarlet, white, lightoid	5		brown, ok, scarlet, white, lightoid	-	-	-	-	A0A0N0PF48_PAPXU Uncharacterized protein OS=Papilio xuthus GN=RR46_00559 PE=4 SV=1
	Px.02773.Cyp6d4	brown, ok, scarlet, white, lightoid	5	brown, ok, scarlet, white, lightoid		IPR001128 Cytochrome P450 IPR002401 Cytochrome P450, E-class, group I	GO:0005506 GO:iron ion binding GO:0016705 GO:oxidoreductase activity, acting on paired donors, with incorporation or reduction of molecular oxygen GO:0020037 GO:heme binding GO:0055114 GO:oxidation-reduction process	cytochrome P450 ; K15002 cytochrome P450, family 6 [EC:1.14.-.-]	CP6B5_PAPGL Cytochrome P450 6B5 (Fragment) OS=Papilio glaucus GN=CYP6B5 PE=2 SV=1	A0A194Q0M0_PAPXU Cytochrome P450 6B4 OS=Papilio xuthus GN=RR46_02344 PE=3 SV=1
	Px.03043.unknow	brown, ok, scarlet, white, lightoid	5		brown, ok, scarlet, white, lightoid	-	-	-	-	A0A0N0PF48_PAPXU Uncharacterized protein OS=Papilio xuthus GN=RR46_00559 PE=4 SV=1
	Px.03657.ImpL2	brown, ok, scarlet, white, lightoid	5	brown, ok, white, lightoid	scarlet	IPR003598 Immunoglobulin subtype 2 IPR003599 Immunoglobulin subtype IPR007110 Immunoglobulin-like domain IPR013098 Immunoglobulin I-set IPR013783 Immunoglobulin-like fold	GO:0005515 GO:protein binding	robo3, hgpps, hgps, rbig1, rig1; roundabout, axon guidance receptor, homolog 3; K06755 roundabout, axon guidance receptor 3	IMPL2_DROME Neural/ectodermal development factor IMP-L2 OS=Drosophila melanogascarleter GN=ImpL2 PE=1 SV=4	A0A194QCP9_PAPXU Neural/ectodermal development factor IMP-L2 OS=Papilio xuthus GN=RR46_03087 PE=4 SV=1
	Px.13524.CG10175	brown, ok, scarlet, white, lightoid	5	brown, ok, scarlet, white, lightoid		IPR002018 Carboxylescarleterase, type B IPR029058 Alpha/Beta hydrolase fold	-	GA10768 gene product from transcript GA10768-RA; K01044 carboxylescarleterase [EC:3.1.1.1]	EscarletF_MYZPE Escarleterase FE4 OS=Myzus persicae PE=1 SV=1	A0A194PSA6_PAPXU Carboxylic escarleter hydrolase OS=Papilio xuthus GN=RR46_11561 PE=3 SV=1
	Px.15008.CG9701	brown, ok, scarlet, white, lightoid	5	brown, ok, scarlet, white, lightoid		IPR001360 Glycoside hydrolase family 1 IPR013781 Glycoside hydrolase, catalytic domain IPR017853 Glycoside hydrolase superfamily	GO:0004553 GO:hydrolase activity, hydrolyzing O-glycosyl compounds GO:0005975 GO:carbohydrate metabolic process	glycoside hydrolases ; K01229 lactase-phlorizin hydrolase [EC:3.2.1.108 3.2.1.62]	MYRO1_brownEbrown Myrosinase 1 OS=brownevicoryne brownassicae PE=1 SV=1	A0A194PJU3_PAPXU Myrosinase 1 OS=Papilio xuthus GN=RR46_12866 PE=3 SV=1
	Px.02673.CG15890	brown, ok, scarlet, white	4		brown, ok, scarlet, white	IPR011701 Major facilitator superfamily IPR020846 Major facilitator superfamily domain	GO:0016021 GO:integral component of membrownane GO:0055085 GO:transmembrownane transport	adenylate cyclase; K14613 MFS transporter, PCFT/HCP family, solute carrier family 46 (folate transporter), member 1/3	PCFT_XENLA Proton-coupled folate transporter OS=Xenopus laevis GN=slc46a1 PE=2 SV=1	A0A194QQC6_PAPXU Proton-coupled folate transporter OS=Papilio xuthus GN=RR46_02248 PE=4 SV=1
	Px.05180.Cyp9f2	brown, ok, scarlet, white	4	brown, ok, white	scarlet	IPR001128 Cytochrome P450 IPR002401 Cytochrome P450, E-class, group I	GO:0005506 GO:iron ion binding GO:0016705 GO:oxidoreductase activity, acting on paired donors, with incorporation or reduction of molecular oxygen GO:0020037 GO:heme binding GO:0055114 GO:oxidation-reduction process	CYP9Z4, GLEAN_06444; cytochrome P450 9Z4; K15003 cytochrome P450, family 9 [EC:1.14.-.-]	CP9E2_BLAGE Cytochrome P450 9e2 OS=Blattella germanica GN=CYP9E2 PE=2 SV=1	A0A194QDY1_PAPXU Cytochrome P450 9e2 OS=Papilio xuthus GN=RR46_04294 PE=4 SV=1
	Px.05539.unknow	brown, ok, scarlet, white	4		brown, ok, scarlet, white	-	-	-	-	A0A194PZ69_PAPXU Uncharacterized protein OS=Papilio xuthus GN=RR46_04589 PE=4 SV=1
	Px.05720.unknow	brown, ok, scarlet, white	4		brown, ok, scarlet, white	IPR002919 Trypsin Inhibitor-like, cyscarleteine rich domain	-	VWF; von Willebrownand factor; K03900 von Willebrownand factor	CVP6_PIMHY Cyscarleteine-rich venom protein 6 OS=Pimpla hypochondriaca PE=1 SV=1	A0A194Q2H2_PAPXU Mucin-19 OS=Papilio xuthus GN=RR46_04736 PE=4 SV=1
	Px.06731.Cyt.c.p	brown, ok, scarlet, white	4		brown, ok, scarlet, white	IPR002327 Cytochrome c, class IA/ IB IPR009056 Cytochrome c-like domain	GO:0009055 GO:electron carrier activity GO:0020037 GO:heme binding	GJ16722 gene product from transcript GJ16722-RA; K08738 cytochrome c	CYC_SAMCY Cytochrome c OS=Samia cynthia PE=1 SV=2	A0A194PUJ9_PAPXU Cytochrome c OS=Papilio xuthus GN=RR46_05614 PE=3 SV=1
	Px.08805.Cks85A	brown, ok, scarlet, white	4		brown, ok, scarlet, white	IPR000789 Cyclin-dependent kinase, regulatory subunit	GO:0007049 GO:cell cycle GO:0016538 GO:cyclin-dependent protein serine/threonine kinase regulator activity	cyclin-dependent kinases regulatory subunit. putative ; K02219 cyclin-dependent kinase regulatory subunit CKS1	CKS1_MOUSE Cyclin-dependent kinases regulatory subunit 1 OS=Mus musculus GN=Cks1b PE=3 SV=1	A0A194PY07_PAPXU Cyclin-dependent kinases regulatory subunit OS=Papilio xuthus GN=RR46_07381 PE=3 SV=1
	Px.08852.Cpr56F	brown, ok, scarlet, white	4		brown, ok, scarlet, white	IPR000618 Insect cuticle protein	GO:0042302 GO:scarletructural conscarletituent of cuticle	-	RESIL_DROME Pro-resilin OS=Drosophila melanogascarleter GN=resilin PE=1 SV=1	A0A194PXD1_PAPXU Pro-resilin OS=Papilio xuthus GN=RR46_07425 PE=4 SV=1
	Px.10696.CG1640	brown, ok, scarlet, white	4	brown, ok, scarlet, white		IPR004839 Aminotransferase, class I/classII IPR015421 Pyridoxal phosphate-dependent transferase, major region, subdomain 1 IPR015422 Pyridoxal phosphate-dependent transferase, major region, subdomain 2 IPR015424 Pyridoxal phosphate-dependent transferase	GO:0003824 GO:catalytic activity GO:0009058 GO:biosynthetic process GO:0030170 GO:pyridoxal phosphate binding	similar to alanine aminotransferase; K00814 alanine transaminase [EC:2.6.1.2]	ALAT1_BOVIN Alanine aminotransferase 1 OS=Bos taurus GN=GPT PE=2 SV=1	A0A194PUX5_PAPXU Alanine aminotransferase 1 OS=Papilio xuthus GN=RR46_09029 PE=4 SV=1
	Px.12807.sun	brown, ok, scarlet, white	4		brown, ok, scarlet, white	IPR006721 ATP synthase, F1 complex, epsilon subunit, mitochondrial	GO:0000275 GO:mitochondrial proton-transporting ATP synthase complex, catalytic core F(1) GO:0015986 GO:ATP synthesis coupled proton transport GO:0046933 GO:proton-transporting ATP synthase activity, rotational mechanism	GF17416 gene product from transcript GF17416-RA; K02135 F-type H+-transporting ATPase subunit epsilon [EC:3.6.3.14]	SUN_DROME Protein scarletunted OS=Drosophila melanogascarleter GN=sun PE=1 SV=1	A0A194PWV5_PAPXU ATP synthase subunit epsilon, mitochondrial OS=Papilio xuthus GN=RR46_10923 PE=4 SV=1
	Px.15510.Acyp2	brown, ok, scarlet, white	4		brown, ok, scarlet, white	IPR001792 Acylphosphatase-like domain IPR020456 Acylphosphatase	GO:0003998 GO:acylphosphatase activity	acylphosphatase-1-like; K01512 acylphosphatase [EC:3.6.1.7]	ACYP1_CHICK Acylphosphatase-1 OS=Gallus gallus GN=ACYP1 PE=1 SV=2	A0A194PM78_PAPXU Acylphosphatase OS=Papilio xuthus GN=RR46_13253 PE=3 SV=1
	Px.00142.Sap.r	brown, ok, white, lightoid	4	brown, ok, white, lightoid		-	-	Sap-r; Saposin-related; K12382 saposin	-	A0A0N1PIS9_PAPXU Uncharacterized protein OS=Papilio xuthus GN=RR46_00058 PE=4 SV=1
	Px.00625.CG3409	brown, ok, white, lightoid	4	brown, ok, white, lightoid		IPR011701 Major facilitator superfamily IPR020846 Major facilitator superfamily domain	GO:0016021 GO:integral component of membrownane GO:0055085 GO:transmembrownane transport	Slc16a14, 1110004H10Rik; solute carrier family 16 (monocarboxylic acid transporters), member 14; K08190 MFS transporter, MCP family, solute carrier family 16 (monocarboxylic acid transporters), member 14	MOT14_MOUSE Monocarboxylate transporter 14 OS=Mus musculus GN=Slc16a14 PE=2 SV=1	A0A0N0P9U3_PAPXU Monocarboxylate transporter 14 OS=Papilio xuthus GN=RR46_00472 PE=4 SV=1
	Px.00951.Vha44	brown, ok, white, lightoid	4		brown, ok, white, lightoid	IPR000337 GPCR, family 3 IPR001828 Receptor, ligand binding region IPR004907 ATPase, V1 complex, subunit C IPR028082 Periplasmic binding protein-like I	GO:0004930 GO:G-protein coupled receptor activity GO:0007186 GO:G-protein coupled receptor signaling pathway GO:0015078 GO:hydrogen ion transmembrownane transporter activity GO:0015991 GO:ATP hydrolysis coupled proton transport GO:0016021 GO:integral component of membrownane GO:0033180 GO:proton-transporting V-type ATPase, V1 domain	similar to CG8048-PA, isoform A; K02148 V-type H+-transporting ATPase subunit C [EC:3.6.3.14]	VATC_MANSE V-type proton ATPase subunit C OS=Manduca sexta PE=2 SV=1	A0A0N1PGM5_PAPXU V-type proton ATPase subunit C OS=Papilio xuthus GN=RR46_00752 PE=3 SV=1
	Px.01090.unknow	brown, ok, white, lightoid	4	brown, ok, white, lightoid		-	-	-	-	A0A0N1I2X4_PAPXU Uncharacterized protein OS=Papilio xuthus GN=RR46_00864 PE=4 SV=1
	Px.02068.unknow	brown, ok, white, lightoid	4		brown, ok, white, lightoid	-	-	-	-	A0A194QG54_PAPXU Uncharacterized protein OS=Papilio xuthus GN=RR46_01763 PE=4 SV=1
	Px.02279.Cyp6a2	brown, ok, white, lightoid	4	brown, ok, white, lightoid		IPR001128 Cytochrome P450 IPR002401 Cytochrome P450, E-class, group I	GO:0005506 GO:iron ion binding GO:0016705 GO:oxidoreductase activity, acting on paired donors, with incorporation or reduction of molecular oxygen GO:0020037 GO:heme binding GO:0055114 GO:oxidation-reduction process	Cyp6as5; cytochrome P450 6AS5; K07424 cytochrome P450, family 3, subfamily A [EC:1.14.14.1]	CP6B1_PAPPO Cytochrome P450 6B1 OS=Papilio polyxenes GN=CYP6B1 PE=1 SV=1	A0A194QGD5_PAPXU Cytochrome P450 6B1 OS=Papilio xuthus GN=RR46_01944 PE=3 SV=1
	Px.02304.Cyp6a2	brown, ok, white, lightoid	4	brown, ok, white, lightoid		IPR001128 Cytochrome P450 IPR002401 Cytochrome P450, E-class, group I	GO:0005506 GO:iron ion binding GO:0016705 GO:oxidoreductase activity, acting on paired donors, with incorporation or reduction of molecular oxygen GO:0020037 GO:heme binding GO:0055114 GO:oxidation-reduction process	CYP6AS13; cytochrome P450 6AS13; K15002 cytochrome P450, family 6 [EC:1.14.-.-]	CP6B1_PAPPO Cytochrome P450 6B1 OS=Papilio polyxenes GN=CYP6B1 PE=1 SV=1	A0A194QGF9_PAPXU Cytochrome P450 6B1 OS=Papilio xuthus GN=RR46_01969 PE=3 SV=1
	Px.02592.CG14445	brown, ok, white, lightoid	4		brown, ok, white, lightoid	-	-	-	-	A0A194QPX6_PAPXU Uncharacterized protein OS=Papilio xuthus GN=RR46_02172 PE=4 SV=1
	Px.02593.CG4797	brown, ok, white, lightoid	4		brown, ok, white, lightoid	IPR003663 Sugar/inositol transporter IPR005828 Major facilitator, sugar transporter-like IPR020846 Major facilitator superfamily domain	GO:0016020 GO:membrownane GO:0016021 GO:integral component of membrownane GO:0022857 GO:transmembrownane transporter activity GO:0022891 GO:subscarletrate-specific transmembrownane transporter activity GO:0055085 GO:transmembrownane transport	hypothetical protein; K08145 MFS transporter, SP family, solute carrier family 2 (facilitated glucose transporter), member 8	TRE12_DROSE Facilitated trehalose transporter Tret1-2 homolog OS=Drosophila sechellia GN=Tret1-2 PE=3 SV=1	A0A194QJ63_PAPXU Facilitated trehalose transporter Tret1 OS=Papilio xuthus GN=RR46_02173 PE=3 SV=1
	Px.02885.CG3759	brown, ok, white, lightoid	4		brown, ok, white, lightoid	IPR001117 Multicopper oxidase, type 1 IPR008972 Cupredoxin IPR011706 Multicopper oxidase, type 2 IPR011707 Multicopper oxidase, type 3	GO:0005507 GO:copper ion binding GO:0016491 GO:oxidoreductase activity GO:0055114 GO:oxidation-reduction process	L-ascorbate oxidase, putative (EC:1.10.3.3); K00423 L-ascorbate oxidase [EC:1.10.3.3]	LAC4_TRAVE Laccase-4 OS=Trametes versicolor GN=LCC4 PE=3 SV=1	A0A194PXL3_PAPXU Laccase-4 OS=Papilio xuthus GN=RR46_02438 PE=3 SV=1
	Px.03042.unknow	brown, ok, white, lightoid	4		brown, ok, white, lightoid	-	-	-	-	A0A194Q2T1_PAPXU Uncharacterized protein OS=Papilio xuthus GN=RR46_02557 PE=4 SV=1
	Px.03160.unknow	brown, ok, white, lightoid	4		brown, ok, white, lightoid	-	-	-	-	A0A194QA19_PAPXU Uncharacterized protein OS=Papilio xuthus GN=RR46_02664 PE=4 SV=1
	Px.03802.unknow	brown, ok, white, lightoid	4	brown, ok, white, lightoid		IPR001304 C-type lectin-like IPR016186 C-type lectin-like/link domain IPR016187 C-type lectin fold	-	-	LPSBP_PERAM Hemolymph lipopolysaccharide-binding protein OS=Periplaneta americana PE=1 SV=1	A0A194QI38_PAPXU Hemolymph lipopolysaccharide-binding protein OS=Papilio xuthus GN=RR46_03206 PE=4 SV=1
	Px.04216.CG1943	brown, ok, white, lightoid	4		brown, ok, white, lightoid	-	-	-	-	A0A194QDB0_PAPXU Uncharacterized protein OS=Papilio xuthus GN=RR46_03513 PE=4 SV=1
	Px.04528.unknow	brown, ok, white, lightoid	4	brown, ok, white, lightoid		-	-	-	-	A0A194Q240_PAPXU Uncharacterized protein OS=Papilio xuthus GN=RR46_03768 PE=4 SV=1
	Px.07390.unknow	brown, ok, white, lightoid	4		brown, ok, white, lightoid	-	-	-	-	A0A194QBS5_PAPXU Uncharacterized protein OS=Papilio xuthus GN=RR46_06166 PE=4 SV=1
	Px.08459.unknow	brown, ok, white, lightoid	4	brown, ok, white, lightoid		-	-	copB1; Cu(II)/Cu(I) resiscarletance outer membrownane protein CopB; K07233 copper resiscarletance protein B	AKAP5_MOUSE A-kinase anchor protein 5 OS=Mus musculus GN=Akap5 PE=1 SV=2	A0A194Q580_PAPXU A-kinase anchor protein 5 OS=Papilio xuthus GN=RR46_07104 PE=4 SV=1
	Px.08507.ap	brown, ok, white, lightoid	4		brown, ok, white, lightoid	IPR001781 Zinc finger, LIM-type	GO:0008270 GO:zinc ion binding	Ap; apterous; K09373 LIM homeobox protein 2/9	LHX9_XENLA LIM/homeobox protein Lhx9 OS=Xenopus laevis GN=lhx9 PE=2 SV=1	A0A194QAW3_PAPXU LIM/homeobox protein Lhx9 OS=Papilio xuthus GN=RR46_07151 PE=4 SV=1
	Px.08537.CG12121	brown, ok, white, lightoid	4		brown, ok, white, lightoid	IPR009637 Lung seven transmembrownane receptor-like	GO:0016021 GO:integral component of membrownane	-	GP107_MOUSE Protein GPR107 OS=Mus musculus GN=Gpr107 PE=1 SV=2	A0A194Q6G1_PAPXU Protein GPR107 OS=Papilio xuthus GN=RR46_07180 PE=4 SV=1
	Px.09099.G.salpha60A	brown, ok, white, lightoid	4		brown, ok, white, lightoid	IPR000367 G-protein alpha subunit, group S IPR001019 Guanine nucleotide binding protein (G-protein), alpha subunit IPR011025 G protein alpha subunit, helical insertion IPR027417 P-loop containing nucleoside triphosphate hydrolase	GO:0003924 GO:GTPase activity GO:0004871 GO:signal transducer activity GO:0005525 GO:GTP binding GO:0007165 GO:signal transduction GO:0007186 GO:G-protein coupled receptor signaling pathway GO:0019001 GO:guanyl nucleotide binding GO:0031683 GO:G-protein beta/gamma-subunit complex binding	AGAP012095-PA; K04632 guanine nucleotide binding protein (G protein), alpha scarletimulating activity polypeptide	GNAS_ANOGA Guanine nucleotide-binding protein G(s) subunit alpha OS=Anopheles gambiae GN=G-s-alpha-60A PE=2 SV=1	A0A194Q5I1_PAPXU Guanine nucleotide-binding protein G(S) subunit alpha OS=Papilio xuthus GN=RR46_07642 PE=4 SV=1
	Px.09658.Pdh	brown, ok, white, lightoid	4	brown, ok, white, lightoid		IPR002347 Short-chain dehydrogenase/reductase SDR IPR016040 NAD(P)-binding domain	-	similar to CG4842-PA; K00069 15-hydroxyproscarletaglandin dehydrogenase (NAD) [EC:1.1.1.141]	PGDH_HUMAN 15-hydroxyproscarletaglandin dehydrogenase [NAD(+)] OS=Homo sapiens GN=HPGD PE=1 SV=1	A0A194QA61_PAPXU 15-hydroxyproscarletaglandin dehydrogenase [NAD+] OS=Papilio xuthus GN=RR46_08159 PE=3 SV=1
	Px.10501.RpS23	brown, ok, white, lightoid	4	brown, ok, white, lightoid		IPR006032 Ribosomal protein S12/S23 IPR012340 Nucleic acid-binding, OB-fold	GO:0003735 GO:scarletructural conscarletituent of ribosome GO:0005622 GO:intracellular GO:0005840 GO:ribosome GO:0006412 GO:translation	similar to CG8415-PA; K02973 small subunit ribosomal protein S23e	RS23_SPOFR 40S ribosomal protein S23 OS=Spodoptera frugiperda GN=RpS23 PE=2 SV=1	A0A194PW84_PAPXU 40S ribosomal protein S23 OS=Papilio xuthus GN=RR46_08854 PE=4 SV=1
	Px.11729.unknow	brown, ok, white, lightoid	4	brown, ok, white, lightoid		-	-	-	-	A0A194QCL6_PAPXU Uncharacterized protein OS=Papilio xuthus GN=RR46_09928 PE=4 SV=1
	Px.11931.Ugt86Da	brown, ok, white, lightoid	4	brown, ok, white, lightoid		IPR002213 UDP-glucuronosyl/UDP-glucosyltransferase	GO:0008152 GO:metabolic process GO:0016758 GO:transferase activity, transferring hexosyl groups	similar to glucosyl/glucuronosyl transferases; K00699 glucuronosyltransferase [EC:2.4.1.17]	UDB15_RAT UDP-glucuronosyltransferase 2B15 OS=Rattus norvegicus GN=Ugt2b15 PE=1 SV=1	A0A194Q5W2_PAPXU UDP-glucuronosyltransferase OS=Papilio xuthus GN=RR46_10113 PE=3 SV=1
	Px.13001.unknow	brown, ok, white, lightoid	4	brown, ok, white, lightoid		-	-	-	-	A0A194PY79_PAPXU Uncharacterized protein OS=Papilio xuthus GN=RR46_11104 PE=4 SV=1
	Px.13341.unknow	brown, ok, white, lightoid	4	brown, ok, white, lightoid		-	-	-	-	I4DKY7_PAPXU Uncharacterized protein OS=Papilio xuthus GN=RR46_11400 PE=2 SV=1
	Px.13965.Cyp4c3	brown, ok, white, lightoid	4	brown, ok, white, lightoid		IPR001128 Cytochrome P450 IPR002401 Cytochrome P450, E-class, group I	GO:0005506 GO:iron ion binding GO:0016705 GO:oxidoreductase activity, acting on paired donors, with incorporation or reduction of molecular oxygen GO:0020037 GO:heme binding GO:0055114 GO:oxidation-reduction process	CYP4AB23, NV10333; cytochrome P450 4AB23; K15001 cytochrome P450, family 4 [EC:1.14.-.-]	CP4C1_BLADI Cytochrome P450 4C1 OS=Blaberus discoidalis GN=CYP4C1 PE=2 SV=1	A0A194PNP6_PAPXU Cytochrome P450 4C1 OS=Papilio xuthus GN=RR46_11941 PE=3 SV=1
	Px.14383.CG7627	brown, ok, white, lightoid	4		brown, ok, white, lightoid	IPR003439 ABC transporter-like IPR003593 AAA+ ATPase domain IPR011527 ABC transporter type 1, transmembrownane domain IPR027417 P-loop containing nucleoside triphosphate hydrolase	GO:0005524 GO:ATP binding GO:0006810 GO:transport GO:0016021 GO:integral component of membrownane GO:0016887 GO:ATPase activity GO:0042626 GO:ATPase activity, coupled to transmembrownane movement of subscarletances GO:0055085 GO:transmembrownane transport	NV12592; similar to ATP-dependent bile acid permease; K05673 ATP-binding cassette, subfamily C (CFTR/MRP), member 4	L259_DROME Probable multidrug resiscarletance-associated protein lethal(2)03659 OS=Drosophila melanogascarleter GN=l(2)03659 PE=2 SV=4	A0A194PSJ0_PAPXU Putative multidrug resiscarletance-associated protein lethal(2)03659 OS=Papilio xuthus GN=RR46_12307 PE=4 SV=1
	Px.16997.Cyp6a2	brown, ok, white, lightoid	4	brown, ok, white, lightoid		IPR001128 Cytochrome P450 IPR002401 Cytochrome P450, E-class, group I	GO:0005506 GO:iron ion binding GO:0016705 GO:oxidoreductase activity, acting on paired donors, with incorporation or reduction of molecular oxygen GO:0020037 GO:heme binding GO:0055114 GO:oxidation-reduction process	cytochrome P450 ; K15002 cytochrome P450, family 6 [EC:1.14.-.-]	CP6B6_HELAM Cytochrome P450 6B6 OS=Helicoverpa armigera GN=CYP6B6 PE=2 SV=1	A0A194PED0_PAPXU Cytochrome P450 6B6 OS=Papilio xuthus GN=RR46_14553 PE=3 SV=1
	Px.16998.Cyp6a2	brown, ok, white, lightoid	4	brown, ok, white, lightoid		IPR001128 Cytochrome P450 IPR002402 Cytochrome P450, E-class, group II	GO:0004497 GO:monooxygenase activity GO:0005506 GO:iron ion binding GO:0016705 GO:oxidoreductase activity, acting on paired donors, with incorporation or reduction of molecular oxygen GO:0020037 GO:heme binding GO:0055114 GO:oxidation-reduction process	cytochrome P450 ; K15002 cytochrome P450, family 6 [EC:1.14.-.-]	CP6B6_HELAM Cytochrome P450 6B6 OS=Helicoverpa armigera GN=CYP6B6 PE=2 SV=1	A0A194PIY6_PAPXU Cytochrome P450 6B6 OS=Papilio xuthus GN=RR46_14554 PE=3 SV=1
	Px.00970.unknow	brown, ok, scarlet, lightoid	4		brown, ok, scarlet, lightoid	-	-	-	-	A0A0N1I614_PAPXU Uncharacterized protein OS=Papilio xuthus GN=RR46_00766 PE=4 SV=1
	Px.01804.Ugt35b	brown, scarlet, white, lightoid	4	brown, white, lightoid	scarlet	IPR002213 UDP-glucuronosyl/UDP-glucosyltransferase	GO:0008152 GO:metabolic process GO:0016758 GO:transferase activity, transferring hexosyl groups	similar to glucosyl/glucuronosyl transferases; K00699 glucuronosyltransferase [EC:2.4.1.17]	UDPE_NPVSL Ecdyscarleteroid UDP-glucosyltransferase OS=Spodoptera littoralis nuclear polyhedrosis virus GN=EGT PE=3 SV=1	A0A0N1IB27_PAPXU Ecdyscarleteroid UDP-glucosyltransferase OS=Papilio xuthus GN=RR46_01520 PE=4 SV=1
	Px.12150.CG11453	ok, scarlet, white, lightoid	4	ok, scarlet, white, lightoid		IPR000873 AMP-dependent synthetase/ligase IPR025110 AMP-binding enzyme C-terminal domain	GO:0003824 GO:catalytic activity GO:0008152 GO:metabolic process	4-coumarate--CoA ligase, putative / 4-coumaroyl-CoA synthase, putative; K01904 4-coumarate--CoA ligase [EC:6.2.1.12]	LUCI_PHOPY Luciferin 4-monooxygenase OS=Photinus pyralis PE=1 SV=1	A0A194Q101_PAPXU Luciferin 4-monooxygenase OS=Papilio xuthus GN=RR46_10321 PE=4 SV=1
	Px.00372.unknow	brown, ok, lightoid	3	brown, ok, lightoid		-	-	-	-	A0A0N1IN75_PAPXU Uncharacterized protein OS=Papilio xuthus GN=RR46_00245 PE=4 SV=1
	Px.00692.Fpps	brown, ok, lightoid	3		brown, ok, lightoid	IPR000092 Polyprenyl synthetase IPR008949 Isoprenoid synthase domain	GO:0008299 GO:isoprenoid biosynthetic process	Fpps; farnesyl pyrophosphate synthase; K00787 farnesyl diphosphate synthase [EC:2.5.1.1 2.5.1.10]	FPPS_CHICK Farnesyl pyrophosphate synthase OS=Gallus gallus GN=FDPS PE=1 SV=2	A0A0N1IN33_PAPXU Farnesyl pyrophosphate synthase OS=Papilio xuthus GN=RR46_00532 PE=4 SV=1
	Px.00861.unknow	brown, ok, lightoid	3	brown, ok, lightoid		IPR008660 Fibrownoin light chain	GO:0005576 GO:extracellular region	-	FIBL_GALME Fibrownoin light chain OS=Galleria mellonella GN=FIBL PE=1 SV=1	A0A0N1ICD9_PAPXU Fibrownoin light chain OS=Papilio xuthus GN=RR46_00678 PE=4 SV=1
	Px.00904.unknow	brown, ok, lightoid	3	brown, ok, lightoid		IPR008660 Fibrownoin light chain	GO:0005576 GO:extracellular region	-	FIBL_GALME Fibrownoin light chain OS=Galleria mellonella GN=FIBL PE=1 SV=1	A0A0N0P9R6_PAPXU Fibrownoin light chain OS=Papilio xuthus GN=RR46_00713 PE=4 SV=1
	Px.01806.CG6475	brown, ok, lightoid	3	brown, ok, lightoid		IPR002213 UDP-glucuronosyl/UDP-glucosyltransferase	GO:0008152 GO:metabolic process GO:0016758 GO:transferase activity, transferring hexosyl groups	similar to glucosyl/glucuronosyl transferases; K00699 glucuronosyltransferase [EC:2.4.1.17]	UDPE_NPVSL Ecdyscarleteroid UDP-glucosyltransferase OS=Spodoptera littoralis nuclear polyhedrosis virus GN=EGT PE=3 SV=1	A0A0N1PE65_PAPXU UDP-glucuronosyltransferase OS=Papilio xuthus GN=RR46_01522 PE=3 SV=1
	Px.01942.CG6330	brown, ok, lightoid	3	brown, ok, lightoid		IPR000845 Nucleoside phosphorylase domain	GO:0003824 GO:catalytic activity GO:0009116 GO:nucleoside metabolic process	AGAP000188-PA; K00757 uridine phosphorylase [EC:2.4.2.3]	UPP1_HUMAN Uridine phosphorylase 1 OS=Homo sapiens GN=UPP1 PE=1 SV=1	A0A0N1IBT0_PAPXU Uridine phosphorylase 1 OS=Papilio xuthus GN=RR46_01648 PE=4 SV=1
	Px.02721.unknow	brown, ok, lightoid	3		brown, ok, lightoid	-	-	-	-	A0A194QQG5_PAPXU Uncharacterized protein OS=Papilio xuthus GN=RR46_02293 PE=4 SV=1
	Px.02998.CG30104	brown, ok, lightoid	3	brown, ok, lightoid		IPR004843 Calcineurin-like phosphoescarleterase domain, ApaH type IPR006179 5'-Nucleotidase/apyrase IPR008334 5'-Nucleotidase, C-terminal IPR029052 Metallo-dependent phosphatase-like	GO:0009166 GO:nucleotide catabolic process GO:0016787 GO:hydrolase activity	apyrase, putative ; K01081 5'-nucleotidase [EC:3.1.3.5]	5NTD_LUTLO Protein 5NUC OS=Lutzomyia longipalpis GN=5NUC PE=1 SV=1	A0A194QGZ9_PAPXU Protein 5NUC OS=Papilio xuthus GN=RR46_02515 PE=4 SV=1
	Px.03748.unknow	brown, ok, lightoid	3		brown, ok, lightoid	-	-	-	-	A0A194Q766_PAPXU Uncharacterized protein OS=Papilio xuthus GN=RR46_03159 PE=4 SV=1
	Px.03794.unknow	brown, ok, lightoid	3	brown, ok, lightoid		IPR008660 Fibrownoin light chain	GO:0005576 GO:extracellular region	-	FIBL_GALME Fibrownoin light chain OS=Galleria mellonella GN=FIBL PE=1 SV=1	A0A194QD94_PAPXU Fibrownoin light chain OS=Papilio xuthus GN=RR46_03198 PE=4 SV=1
	Px.04621.CG31106	brown, ok, lightoid	3	lightoid	brown, ok	IPR011701 Major facilitator superfamily IPR020846 Major facilitator superfamily domain	GO:0016021 GO:integral component of membrownane GO:0055085 GO:transmembrownane transport	NV14189; similar to synaptic vesicle protein; K06258 MFS transporter, VNT family, synaptic vesicle glycoprotein 2	SV2B_RAT Synaptic vesicle glycoprotein 2B OS=Rattus norvegicus GN=Sv2b PE=1 SV=1	A0A194Q1N6_PAPXU Synaptic vesicle glycoprotein 2B OS=Papilio xuthus GN=RR46_03857 PE=4 SV=1
	Px.05263.CG5621	brown, ok, lightoid	3		brown, ok, lightoid	IPR001320 Ionotropic glutamate receptor IPR001508 Ionotropic glutamate receptor, metazoa IPR019594 Ionotropic glutamate receptor, L-glutamate and glycine-binding domain IPR028082 Periplasmic binding protein-like I	GO:0004872 GO:receptor activity GO:0004970 GO:ionotropic glutamate receptor activity GO:0005216 GO:ion channel activity GO:0005234 GO:extracellular-glutamate-gated ion channel activity GO:0006811 GO:ion transport GO:0016020 GO:membrownane	KaiRIA; CG18039 gene product from transcript CG18039-RA; K05313 glutamate receptor, ionotropic, invertebrownate	GRIK2_HUMAN Glutamate receptor ionotropic, kainate 2 OS=Homo sapiens GN=GRIK2 PE=1 SV=1	A0A194QE48_PAPXU Glutamate receptor, ionotropic kainate 2 OS=Papilio xuthus GN=RR46_04364 PE=3 SV=1
	Px.05777.unknow	brown, ok, lightoid	3	brown, ok, lightoid		-	-	-	-	A0A194Q2M8_PAPXU Uncharacterized protein OS=Papilio xuthus GN=RR46_04791 PE=4 SV=1
	Px.06218.RpL39	brown, ok, lightoid	3	brown, ok, lightoid		IPR000077 Ribosomal protein L39e IPR023626 Ribosomal protein L39e domain	GO:0003735 GO:scarletructural conscarletituent of ribosome GO:0005622 GO:intracellular GO:0005840 GO:ribosome GO:0006412 GO:translation	60S ribosomal protein L39, putative; K02924 large subunit ribosomal protein L39e	RL39_SPOFR 60S ribosomal protein L39 OS=Spodoptera frugiperda GN=RpL39 PE=3 SV=1	U4UFZ0_DENPD Uncharacterized protein OS=Dendroctonus ponderosae GN=D910_09260 PE=3 SV=1
	Px.06769.Lsp1beta	brown, ok, lightoid	3	lightoid	brown, ok	IPR000896 Hemocyanin/hexamerin middle domain IPR005203 Hemocyanin, C-terminal IPR005204 Hemocyanin, N-terminal IPR008922 Uncharacterised domain, di-copper centre IPR013788 Hemocyanin/hexamerin IPR014756 Immunoglobulin E-set	-	GE14257 gene product from transcript GE14257-RA; K00505 tyrosinase [EC:1.14.18.1]	AJSP1_TRINI Acidic juvenile hormone-suppressible protein 1 OS=Trichoplusia ni GN=AJSP-1 PE=1 SV=1	A0A194PVL4_PAPXU Acidic juvenile hormone-suppressible protein 1 OS=Papilio xuthus GN=RR46_05650 PE=4 SV=1
	Px.07490.pyd3	brown, ok, lightoid	3	brown, ok, lightoid		IPR003010 Carbon-nitrogen hydrolase	GO:0006807 GO:nitrogen compound metabolic process GO:0016810 GO:hydrolase activity, acting on carbon-nitrogen (but not peptide) bonds	aliphatic nitrilase; K01431 beta-ureidopropionase [EC:3.5.1.6]	BUP1_PONAB Beta-ureidopropionase OS=Pongo abelii GN=UPB1 PE=2 SV=1	A0A194QCA3_PAPXU Beta-ureidopropionase OS=Papilio xuthus GN=RR46_06255 PE=4 SV=1
	Px.08107.unknow	brown, ok, lightoid	3		brown, ok, lightoid	-	-	-	-	A0A194PY22_PAPXU Uncharacterized protein OS=Papilio xuthus GN=RR46_06784 PE=4 SV=1
	Px.08355.Muc55B	brown, ok, lightoid	3	brown, ok, lightoid		-	-	mll3; myeloid/lymphoid or mixed-lineage leukemia 3; K09188 hiscarletone-lysine N-methyltransferase MLL3 [EC:2.1.1.43]	OGFR_HUMAN Opioid growth factor receptor OS=Homo sapiens GN=OGFR PE=1 SV=3	A0A194Q4E1_PAPXU Opioid growth factor receptor OS=Papilio xuthus GN=RR46_07002 PE=4 SV=1
	Px.10073.unknow	brown, ok, lightoid	3	brown, ok, lightoid		-	-	-	FIBH_BOMMA Fibrownoin heavy chain (Fragment) OS=Bombyx mandarina GN=FIBH PE=2 SV=2	A0A194Q927_PAPXU Fibrownoin heavy chain OS=Papilio xuthus GN=RR46_08507 PE=4 SV=1
	Px.10865.CG13759	brown, ok, lightoid	3	brown, ok, lightoid		IPR000182 GNAT domain IPR016181 Acyl-CoA N-acyltransferase	GO:0008080 GO:N-acetyltransferase activity	-	-	A0A194PV39_PAPXU Uncharacterized protein OS=Papilio xuthus GN=RR46_09173 PE=4 SV=1
	Px.13570.CG6018	brown, ok, lightoid	3	brown, ok, lightoid		IPR002018 Carboxylescarleterase, type B IPR029058 Alpha/Beta hydrolase fold	-	GA10768 gene product from transcript GA10768-RA; K01044 carboxylescarleterase [EC:3.1.1.1]	EscarletF_MYZPE Escarleterase FE4 OS=Myzus persicae PE=1 SV=1	A0A194PSZ9_PAPXU Carboxylic escarleter hydrolase OS=Papilio xuthus GN=RR46_11602 PE=3 SV=1
	Px.14261.TppII	brown, ok, lightoid	3		brown, ok, lightoid	IPR000209 Peptidase S8/S53 domain IPR015500 Peptidase S8, subtilisin-related	GO:0004252 GO:serine-type endopeptidase activity GO:0006508 GO:proteolysis	similar to CG3991-PA, isoform A; K01280 tripeptidyl-peptidase II [EC:3.4.14.10]	TPP2_DROME Tripeptidyl-peptidase 2 OS=Drosophila melanogascarleter GN=TppII PE=1 SV=2	A0A194PP42_PAPXU Tripeptidyl-peptidase 2 OS=Papilio xuthus GN=RR46_12205 PE=4 SV=1
	Px.16331.PH4alphaEFB	brown, ok, lightoid	3	brown, ok, lightoid		IPR005123 Oxoglutarate/iron-dependent dioxygenase IPR006620 Prolyl 4-hydroxylase, alpha subunit IPR011990 Tetratricopeptide-like helical domain IPR013547 Prolyl 4-hydroxylase alpha-subunit, N-terminal	GO:0004656 GO:procollagen-proline 4-dioxygenase activity GO:0005506 GO:iron ion binding GO:0005515 GO:protein binding GO:0005783 GO:endoplasmic reticulum GO:0016491 GO:oxidoreductase activity GO:0016702 GO:oxidoreductase activity, acting on single donors with incorporation of molecular oxygen, incorporation of two atoms of oxygen GO:0016705 GO:oxidoreductase activity, acting on paired donors, wit…	similar to AGAP000971-PA; K00472 prolyl 4-hydroxylase [EC:1.14.11.2]	P4HA2_CAEEL Prolyl 4-hydroxylase subunit alpha-2 OS=Caenorhabditis elegans GN=phy-2 PE=1 SV=1	A0A194PNQ8_PAPXU Prolyl 4-hydroxylase subunit alpha-2 OS=Papilio xuthus GN=RR46_13981 PE=4 SV=1
	Px.16450.hdc	brown, ok, lightoid	3	brown, ok	lightoid	IPR031947 Headcase, middle domain	-	-	HDC_DROME Headcase protein OS=Drosophila melanogascarleter GN=hdc PE=1 SV=2	A0A194PII6_PAPXU Headcase protein OS=Papilio xuthus GN=RR46_14084 PE=4 SV=1
	Px.17156.unknow	brown, ok, lightoid	3	brown, ok, lightoid		IPR007110 Immunoglobulin-like domain IPR013783 Immunoglobulin-like fold	GO:0005515 GO:protein binding	-	-	A0A194PEQ7_PAPXU Uncharacterized protein OS=Papilio xuthus GN=RR46_14683 PE=4 SV=1
	Px.00544.CG30101	brown, ok, scarlet	3	brown, ok, scarlet		-	-	NEFH; neurofilament, heavy polypeptide; K04574 neurofilament heavy polypeptide	NFH_RAT Neurofilament heavy polypeptide OS=Rattus norvegicus GN=Nefh PE=1 SV=4	A0A0N1PG42_PAPXU Neurofilament heavy polypeptide OS=Papilio xuthus GN=RR46_00400 PE=4 SV=1
	Px.01446.CG6084	brown, ok, scarlet	3	scarlet	brown, ok	IPR020471 Aldo/keto reductase IPR023210 NADP-dependent oxidoreductase domain	GO:0016491 GO:oxidoreductase activity GO:0055114 GO:oxidation-reduction process	similar to CG6084-PA, isoform A; K00011 aldehyde reductase [EC:1.1.1.21]	ALDR_RABIT Aldose reductase OS=Oryctolagus cuniculus GN=AKR1B1 PE=2 SV=3	A0A0N1PFE5_PAPXU Aldose reductase OS=Papilio xuthus GN=RR46_01193 PE=4 SV=1
	Px.02351.CG9522	brown, ok, scarlet	3		brown, ok, scarlet	IPR000172 Glucose-methanol-choline oxidoreductase, N-terminal IPR007867 Glucose-methanol-choline oxidoreductase, C-terminal IPR023753 FAD/NAD(P)-binding domain	GO:0016491 GO:oxidoreductase activity GO:0016614 GO:oxidoreductase activity, acting on CH-OH group of donors GO:0050660 GO:flavin adenine dinucleotide binding GO:0055114 GO:oxidation-reduction process	CG12539 gene product from transcript CG12539-RA (EC:1.1.-.- 1.1.99.10); K00115 glucose dehydrogenase (acceptor) [EC:1.1.99.10]	DHGL_DROME Glucose dehydrogenase [FAD, quinone] OS=Drosophila melanogascarleter GN=Gld PE=3 SV=3	A0A194QK24_PAPXU Glucose dehydrogenase [acceptor] OS=Papilio xuthus GN=RR46_02015 PE=3 SV=1
	Px.05138.unknow	brown, ok, scarlet	3	brown, ok, scarlet		IPR000875 Cecropin	GO:0005576 GO:extracellular region	-	CECA_HYACE Cecropin-A OS=Hyalophora cecropia PE=1 SV=1	A0A194QJL7_PAPXU Cecropin-A OS=Papilio xuthus GN=RR46_04258 PE=3 SV=1
	Px.06151.CG10407	brown, ok, scarlet	3		brown, ok, scarlet	IPR010562 Haemolymph juvenile hormone binding	-	GTP-binding nuclear protein RAN1, putative; K07936 GTP-binding nuclear protein Ran	CCCP_DROYA Circadian clock-controlled protein OS=Drosophila yakuba GN=anon-3B1.2 PE=3 SV=1	A0A194QA85_PAPXU Circadian clock-controlled protein OS=Papilio xuthus GN=RR46_05119 PE=4 SV=1
	Px.07826.unknow	brown, ok, scarlet	3	brown, ok, scarlet		IPR008979 Galactose-binding domain-like IPR015908 Allantoicase domain	GO:0000256 GO:allantoin catabolic process GO:0004037 GO:allantoicase activity	allantoicase ; K01477 allantoicase [EC:3.5.3.4]	ALLC_DANRE Allantoicase OS=Danio rerio GN=allc PE=2 SV=1	A0A194QIW1_PAPXU Allantoicase OS=Papilio xuthus GN=RR46_06547 PE=3 SV=1
	Px.12660.CG17734	brown, ok, scarlet	3		brown, ok, scarlet	IPR007667 Hypoxia induced protein, domain	-	-	HIG1C_MOUSE HIG1 domain family member 1C OS=Mus musculus GN=Higd1c PE=3 SV=1	I4DK40_PAPXU HIG1 domain family member 1C OS=Papilio xuthus GN=RR46_10788 PE=2 SV=1
	Px.13369.CG5656	brown, ok, scarlet	3	brown, ok, scarlet		IPR001952 Alkaline phosphatase IPR017849 Alkaline phosphatase-like, alpha/beta/alpha IPR017850 Alkaline-phosphatase-like, core domain	GO:0003824 GO:catalytic activity GO:0008152 GO:metabolic process GO:0016791 GO:phosphatase activity	alkaline phosphatase; K01077 alkaline phosphatase [EC:3.1.3.1]	PPB_BOMMO Membrownane-bound alkaline phosphatase OS=Bombyx mori GN=Alp-m PE=1 SV=4	A0A194PQX4_PAPXU Alkaline phosphatase OS=Papilio xuthus GN=RR46_11425 PE=3 SV=1
	Px.16490.CG4822	brown, ok, scarlet	3	scarlet	brown, ok	IPR003439 ABC transporter-like IPR003593 AAA+ ATPase domain IPR013525 ABC-2 type transporter IPR027417 P-loop containing nucleoside triphosphate hydrolase	GO:0005524 GO:ATP binding GO:0016020 GO:membrownane GO:0016887 GO:ATPase activity	ABCG1; ATP-binding cassette, sub-family G (WHITE), member 1; K05679 ATP-binding cassette, subfamily G (WHITE), member 1	ABCG4_HUMAN ATP-binding cassette sub-family G member 4 OS=Homo sapiens GN=ABCG4 PE=1 SV=2	A0A194PIL7_PAPXU ATP-binding cassette sub-family G member 4 OS=Papilio xuthus GN=RR46_14114 PE=4 SV=1
	Px.16532.unknow	brown, ok, scarlet	3	brown, ok, scarlet		-	-	-	-	A0A194PJM8_PAPXU Uncharacterized protein OS=Papilio xuthus GN=RR46_14150 PE=4 SV=1
	Px.17312.CG9231	brown, ok, scarlet	3		brown, ok, scarlet	IPR009432 Protein of unknown function DUF1075	-	UPF0389 protein C6orf189 homolog; K04622 G protein-coupled receptor family C group 6 member A	U389_DROME UPF0389 protein CG9231 OS=Drosophila melanogascarleter GN=CG9231 PE=1 SV=1	A0A194PDI5_PAPXU UPF0389 protein CG9231 OS=Papilio xuthus GN=RR46_14816 PE=4 SV=1
	Px.00333.unknow	brown, ok, white	3	brown, ok, white		IPR002919 Trypsin Inhibitor-like, cyscarleteine rich domain	-	-	-	A0A0N0PAI6_PAPXU Uncharacterized protein OS=Papilio xuthus GN=RR46_00211 PE=4 SV=1
	Px.00852.Dhpr	brown, ok, white	3		brown, ok, white	IPR002347 Short-chain dehydrogenase/reductase SDR IPR016040 NAD(P)-binding domain	-	GK23691 gene product from transcript GK23691-RA; K00357 dihydropteridine reductase [EC:1.5.1.34]	DHPR_RAT Dihydropteridine reductase OS=Rattus norvegicus GN=Qdpr PE=1 SV=1	A0A0N1PEQ8_PAPXU Dihydropteridine reductase OS=Papilio xuthus GN=RR46_00671 PE=4 SV=1
	Px.00857.mRpS16	brown, ok, white	3		brown, ok, white	IPR000307 Ribosomal protein S16 IPR023803 Ribosomal protein S16 domain	GO:0003735 GO:scarletructural conscarletituent of ribosome GO:0005622 GO:intracellular GO:0005840 GO:ribosome GO:0006412 GO:translation	rpsP; 30S ribosomal protein S16; K02959 small subunit ribosomal protein S16	RT16_DROME Probable 28S ribosomal protein S16, mitochondrial OS=Drosophila melanogascarleter GN=mRpS16 PE=2 SV=1	A0A0N1IN59_PAPXU Putative 28S ribosomal protein S16, mitochondrial OS=Papilio xuthus GN=RR46_00675 PE=4 SV=1
	Px.01067.CG14482	brown, ok, white	3		brown, ok, white	IPR015089 Cytochrome b-c1 complex subunit 10 IPR029027 Single alpha-helix domain	GO:0008121 GO:ubiquinol-cytochrome-c reductase activity GO:0009055 GO:electron carrier activity	ubiquinol cytochrome C oxidoreductase-subunit 6.4kD-subunit, putative ; K00420 ubiquinol-cytochrome c reductase subunit 10 [EC:1.10.2.2]	QCR10_HUMAN Cytochrome b-c1 complex subunit 10 OS=Homo sapiens GN=UQCR11 PE=1 SV=1	A0A0N1IMY3_PAPXU Cytochrome b-c1 complex subunit 10 OS=Papilio xuthus GN=RR46_00848 PE=4 SV=1
	Px.01417.snRNP2	brown, ok, white	3		brown, ok, white	IPR001163 LSM domain, eukaryotic/archaea-type IPR010920 LSM domain IPR023184 Ubiquinol-cytochrome C reductase hinge domain	-	probable small nuclear ribonucleoprotein Sm D2-like; K11096 small nuclear ribonucleoprotein D2	SMD2_SCHPO Small nuclear ribonucleoprotein Sm D2 OS=Schizosaccharomyces pombe (scarletrain 972 / ATCC 24843) GN=smd2 PE=1 SV=1	A0A0N0P9V7_PAPXU Putative small nuclear ribonucleoprotein Sm D2 OS=Papilio xuthus GN=RR46_01165 PE=4 SV=1
	Px.01435.CG31323	brown, ok, white	3	brown, ok, white		-	-	-	-	A0A0N1IN24_PAPXU Uncharacterized protein OS=Papilio xuthus GN=RR46_01182 PE=4 SV=1
	Px.01441.CG6923	brown, ok, white	3	brown, ok, white		IPR001841 Zinc finger, RING-type IPR011016 Zinc finger, RING-CH-type IPR013083 Zinc finger, RING/FYVE/PHD-type	GO:0005515 GO:protein binding GO:0008270 GO:zinc ion binding	Dzip3, 2310047C04Rik, 2A-HUB, 6430549P11Rik, A230104G20; DAZ interacting protein 3, zinc finger; K10642 E3 ubiquitin-protein ligase DZIP3 [EC:6.3.2.19]	RN122_MOUSE RING finger protein 122 OS=Mus musculus GN=Rnf122 PE=2 SV=1	A0A0N1IDX8_PAPXU RING finger protein 165 OS=Papilio xuthus GN=RR46_01188 PE=4 SV=1
	Px.01696.flr	brown, ok, white	3		brown, ok, white	IPR001680 WD40 repeat IPR015943 WD40/YVTN repeat-like-containing domain IPR017986 WD40-repeat-containing domain IPR020472 G-protein beta WD-40 repeat	GO:0005515 GO:protein binding	hypothetical protein; K11362 transcriptional coactivator HFI1/ADA1	WDR1_DROME Actin-interacting protein 1 OS=Drosophila melanogascarleter GN=flr PE=2 SV=1	A0A0N1IBD9_PAPXU Actin-interacting protein 1 OS=Papilio xuthus GN=RR46_01420 PE=4 SV=1
	Px.01714.Chrac.14	brown, ok, white	3		brown, ok, white	IPR003958 Transcription factor CBF/NF-Y/archaeal hiscarletone domain IPR009072 Hiscarletone-fold	GO:0046982 GO:protein heterodimerization activity	Pole3; DNA polymerase epsilon subunit 3; K02326 DNA polymerase epsilon subunit 3 [EC:2.7.7.7]	DPOE3_RAT DNA polymerase epsilon subunit 3 OS=Rattus norvegicus GN=Pole3 PE=1 SV=1	A0A0N0P9M8_PAPXU DNA polymerase epsilon subunit 3 OS=Papilio xuthus GN=RR46_01438 PE=4 SV=1
	Px.01829.CG5895	brown, ok, white	3	brown, ok, white		IPR017946 PLC-like phosphodiescarleterase, TIM beta/alpha-barrel domain	GO:0006629 GO:lipid metabolic process GO:0008081 GO:phosphoric diescarleter hydrolase activity	variant-surface-glycoprotein phospholipase C (EC:4.6.1.14); K06038 [EC:4.6.1.14]	PLCX1_DANRE PI-PLC X domain-containing protein 1 OS=Danio rerio GN=plcxd1 PE=2 SV=1	A0A0N1I3L7_PAPXU PI-PLC X domain-containing protein 1 OS=Papilio xuthus GN=RR46_01544 PE=4 SV=1
	Px.01867.Dcr.2	brown, ok, white	3	brown, ok, white		IPR000999 Ribonuclease III domain IPR001650 Helicase, C-terminal IPR003100 PAZ domain IPR005034 Dicer dimerisation domain IPR006935 Helicase/UvrB, N-terminal IPR014001 Helicase superfamily 1/2, ATP-binding domain IPR027417 P-loop containing nucleoside triphosphate hydrolase	GO:0003677 GO:DNA binding GO:0004525 GO:ribonuclease III activity GO:0005515 GO:protein binding GO:0005524 GO:ATP binding GO:0006396 GO:RNA processing GO:0016787 GO:hydrolase activity GO:0016891 GO:endoribonuclease activity, producing 5'-phosphomonoescarleters	hypothetical protein; K11592 endoribonuclease Dicer [EC:3.1.26.-]	DICER_BOVIN Endoribonuclease Dicer OS=Bos taurus GN=DICER1 PE=2 SV=3	A0A0N0P9Y9_PAPXU Endoribonuclease Dicer OS=Papilio xuthus GN=RR46_01577 PE=3 SV=1
	Px.01869.Dcr.1	brown, ok, white	3	brown, ok, white		IPR000999 Ribonuclease III domain	GO:0004525 GO:ribonuclease III activity GO:0006396 GO:RNA processing	similar to dicer 1; K11592 endoribonuclease Dicer [EC:3.1.26.-]	DCR1_DROME Endoribonuclease Dcr-1 OS=Drosophila melanogascarleter GN=Dcr-1 PE=1 SV=1	A0A0N1IDN4_PAPXU Endoribonuclease Dcr-1 OS=Papilio xuthus GN=RR46_01579 PE=4 SV=1
	Px.01937.mRpS16	brown, ok, white	3		brown, ok, white	IPR000307 Ribosomal protein S16 IPR023803 Ribosomal protein S16 domain	GO:0003735 GO:scarletructural conscarletituent of ribosome GO:0005622 GO:intracellular GO:0005840 GO:ribosome GO:0006412 GO:translation	rpsP; 30S ribosomal protein S16; K02959 small subunit ribosomal protein S16	RT16_DROME Probable 28S ribosomal protein S16, mitochondrial OS=Drosophila melanogascarleter GN=mRpS16 PE=2 SV=1	A0A0N1IN59_PAPXU Putative 28S ribosomal protein S16, mitochondrial OS=Papilio xuthus GN=RR46_00675 PE=4 SV=1
	Px.02085.unknow	brown, ok, white	3		brown, ok, white	-	-	-	-	A0A194QHE3_PAPXU Uncharacterized protein OS=Papilio xuthus GN=RR46_01777 PE=4 SV=1
	Px.02092.CG12299	brown, ok, white	3	brown, ok, white		IPR007087 Zinc finger, C2H2 IPR013087 Zinc finger C2H2-type/integrase DNA-binding domain IPR015880 Zinc finger, C2H2-like	GO:0003676 GO:nucleic acid binding GO:0046872 GO:metal ion binding	Zfp560, 2310030G09Rik, Znf560; zinc finger protein 560; K09228 KRAB domain-containing zinc finger protein	ZN510_HUMAN Zinc finger protein 510 OS=Homo sapiens GN=ZNF510 PE=2 SV=1	A0A194QMY8_PAPXU Zinc finger protein 510 OS=Papilio xuthus GN=RR46_01784 PE=4 SV=1
	Px.02454.Hsc70.4	brown, ok, white	3	brown, ok, white		IPR013126 Heat shock protein 70 family IPR029047 Heat shock protein 70kD, peptide-binding domain IPR029048 Heat shock protein 70kD, C-terminal domain	-	similar to heat shock cognate 70; K03283 heat shock 70kDa protein 1/8	HSP7D_MANSE Heat shock 70 kDa protein cognate 4 OS=Manduca sexta PE=2 SV=1	A0A194QIV8_PAPXU Heat shock 70 kDa protein cognate 4 OS=Papilio xuthus GN=RR46_02083 PE=3 SV=1
	Px.02705.PebIII	brown, ok, white	3		brown, ok, white	IPR005055 Insect odorant-binding protein A10/Ejaculatory bulb-specific protein 3	-	similar to CG14514-PA; K11321 brownomodomain-containing protein 8	PEB3_DROME Ejaculatory bulb-specific protein 3 OS=Drosophila melanogascarleter GN=EbpIII PE=2 SV=2	B5U9W9_PAPXU Chemosensory protein 8b OS=Papilio xuthus GN=PxutCSP8b PE=2 SV=1
	Px.02734.unknow	brown, ok, white	3		brown, ok, white	-	-	-	-	A0A194QJN3_PAPXU Uncharacterized protein OS=Papilio xuthus GN=RR46_02305 PE=4 SV=1
	Px.02916.CG8192	brown, ok, white	3		brown, ok, white	IPR002557 Chitin binding domain	GO:0005576 GO:extracellular region GO:0006030 GO:chitin metabolic process GO:0008061 GO:chitin binding	-	-	A0A194QGU0_PAPXU Uncharacterized protein OS=Papilio xuthus GN=RR46_02455 PE=4 SV=1
	Px.03118.CG14199	brown, ok, white	3		brown, ok, white	-	-	GJ15838 gene product from transcript GJ15838-RA; K00030 isocitrate dehydrogenase (NAD+) [EC:1.1.1.41]	KISHA_PONAB Protein kish-A OS=Pongo abelii GN=TMEM167A PE=3 SV=1	A0A194Q2B7_PAPXU Protein kish-A OS=Papilio xuthus GN=RR46_02626 PE=4 SV=1
	Px.03280.unknow	brown, ok, white	3		brown, ok, white	-	-	-	-	A0A194Q497_PAPXU Uncharacterized protein OS=Papilio xuthus GN=RR46_02755 PE=4 SV=1
	Px.03281.unknow	brown, ok, white	3		brown, ok, white	-	-	-	-	A0A194Q4A1_PAPXU Uncharacterized protein OS=Papilio xuthus GN=RR46_02756 PE=4 SV=1
	Px.03297.CG11089	brown, ok, white	3		brown, ok, white	IPR002695 AICARFT/IMPCHase bienzyme IPR011607 Methylglyoxal synthase-like domain IPR016193 Cytidine deaminase-like IPR024050 AICAR transformylase, insert domain IPR024051 AICAR transformylase domain	GO:0003824 GO:catalytic activity GO:0003937 GO:IMP cyclohydrolase activity GO:0004643 GO:phosphoribosylaminoimidazolecarboxamide formyltransferase activity GO:0006164 GO:purine nucleotide biosynthetic process	similar to CG11089-PA; K00602 phosphoribosylaminoimidazolecarboxamide formyltransferase / IMP cyclohydrolase [EC:2.1.2.3 3.5.4.10]	PUR9_CHICK Bifunctional purine biosynthesis protein PURH OS=Gallus gallus GN=ATIC PE=1 SV=1	A0A194QCY9_PAPXU Bifunctional purine biosynthesis protein PURH OS=Papilio xuthus GN=RR46_02772 PE=4 SV=1
	Px.04002.CG7770	brown, ok, white	3		brown, ok, white	IPR002777 Prefoldin beta-like IPR009053 Prefoldin	GO:0006457 GO:protein folding GO:0016272 GO:prefoldin complex GO:0051082 GO:unfolded protein binding	NV18671; similar to prefoldin beta subunit; K04798 prefoldin beta subunit	PFD6_MOUSE Prefoldin subunit 6 OS=Mus musculus GN=Pfdn6 PE=1 SV=1	A0A194Q3P3_PAPXU Prefoldin subunit 6 OS=Papilio xuthus GN=RR46_03348 PE=4 SV=1
	Px.04048.DebB	brown, ok, white	3		brown, ok, white	IPR001163 LSM domain, eukaryotic/archaea-type IPR010920 LSM domain	-	AGAP002658-PA; K11098 small nuclear ribonucleoprotein F	RUXF_DROME Small nuclear ribonucleoprotein F OS=Drosophila melanogascarleter GN=SmF PE=1 SV=2	A0A194R3I0_PAPMA Small nuclear ribonucleoprotein F OS=Papilio machaon GN=RR48_11619 PE=3 SV=1
	Px.04130.lola	brown, ok, white	3	brown, ok, white		IPR015880 Zinc finger, C2H2-like	-	ikzf2; si:zfos-1425h8.1; K09220 IKAROS family zinc finger protein	LOLA3_DROME Longitudinals lacking protein, isoforms A/B/D/L OS=Drosophila melanogascarleter GN=lola PE=1 SV=1	A0A194Q9J0_PAPXU Longitudinals lacking protein, isoforms A/B/D/L OS=Papilio xuthus GN=RR46_03457 PE=4 SV=1
	Px.04220.CG1785	brown, ok, white	3	brown, ok, white		IPR011687 Ribosome biogenesis protein Nop53/GLTSCR2	-	uncharacterized protein CG1785-like; K14840 nucleolar protein 53	NOP53_DROME Ribosome biogenesis protein NOP53 OS=Drosophila melanogascarleter GN=CG1785 PE=2 SV=1	A0A194QES8_PAPXU Uncharacterized protein CG1785 OS=Papilio xuthus GN=RR46_03516 PE=4 SV=1
	Px.04451.unknow	brown, ok, white	3		brown, ok, white	-	-	-	-	A0A194PYY7_PAPXU Uncharacterized protein OS=Papilio xuthus GN=RR46_03699 PE=4 SV=1
	Px.04461.CG6749	brown, ok, white	3		brown, ok, white	IPR001611 Leucine-rich repeat IPR003591 Leucine-rich repeat, typical subtype IPR032675 Leucine-rich repeat domain, L domain-like	GO:0005515 GO:protein binding	Cpn2, RGD1305170; carboxypeptidase N, polypeptide 2 (EC:3.4.17.3); K13023 carboxypeptidase N regulatory subunit	CPN2_MOUSE Carboxypeptidase N subunit 2 OS=Mus musculus GN=Cpn2 PE=1 SV=2	A0A194Q571_PAPXU Carboxypeptidase N subunit 2 OS=Papilio xuthus GN=RR46_03707 PE=4 SV=1
	Px.04608.CG9669	brown, ok, white	3		brown, ok, white	IPR007915 Transmembrownane protein 258	-	-	TM258_MOUSE Transmembrownane protein 258 OS=Mus musculus GN=Tmem258 PE=1 SV=1	A0A194Q396_PAPXU Protein NEF1 OS=Papilio xuthus GN=RR46_03844 PE=4 SV=1
	Px.04824.CG11781	brown, ok, white	3		brown, ok, white	IPR029008 Rab5-interacting protein family	-	-	EMC6_MOUSE ER membrownane protein complex subunit 6 OS=Mus musculus GN=Emc6 PE=1 SV=1	A0A194QI03_PAPXU Transmembrownane protein 93 OS=Papilio xuthus GN=RR46_04025 PE=4 SV=1
	Px.05153.unknow	brown, ok, white	3	brown, ok, white		-	-	-	-	A0A194QJN2_PAPXU Uncharacterized protein OS=Papilio xuthus GN=RR46_04273 PE=4 SV=1
	Px.05225.Srp19	brown, ok, white	3		brown, ok, white	IPR002778 Signal recognition particle, SRP19 subunit	GO:0006614 GO:SRP-dependent cotranslational protein targeting to membrownane GO:0008312 GO:7S RNA binding GO:0048500 GO:signal recognition particle	Srp19; signal recognition particle 19 kDa protein; K03105 signal recognition particle subunit SRP19	SRP19_DROME Signal recognition particle 19 kDa protein OS=Drosophila melanogascarleter GN=Srp19 PE=2 SV=2	A0A194QFJ8_PAPXU Signal recognition particle 19 kDa protein OS=Papilio xuthus GN=RR46_04332 PE=4 SV=1
	Px.05395.CG7712	brown, ok, white	3		brown, ok, white	IPR008011 Complex 1 LYR protein	-	NADH dehydrogenase, putative ; K03950 NADH dehydrogenase (ubiquinone) 1 alpha subcomplex 6 [EC:1.6.5.3 1.6.99.3]	NDUA6_PONPY NADH dehydrogenase [ubiquinone] 1 alpha subcomplex subunit 6 OS=Pongo pygmaeus GN=NDUFA6 PE=2 SV=3	A0A194PLT7_PAPXU NADH dehydrogenase [ubiquinone] 1 alpha subcomplex subunit 6 OS=Papilio xuthus GN=RR46_04469 PE=3 SV=1
	Px.05955.unknow	brown, ok, white	3	brown, ok, white		-	-	-	-	A0A194PVN5_PAPXU Uncharacterized protein OS=Papilio xuthus GN=RR46_04949 PE=4 SV=1
	Px.06120.rtv	brown, ok, white	3		brown, ok, white	-	-	-	-	I4DKP0_PAPXU Retroactive OS=Papilio xuthus GN=RR46_05092 PE=2 SV=1
	Px.06321.Odc1	brown, ok, white	3		brown, ok, white	IPR000183 Ornithine/DAP/Arg decarboxylase IPR002433 Ornithine decarboxylase IPR009006 Alanine racemase/group IV decarboxylase, C-terminal IPR022643 Orn/DAP/Arg decarboxylase 2, C-terminal IPR022644 Orn/DAP/Arg decarboxylase 2, N-terminal IPR029066 PLP-binding barrel	GO:0003824 GO:catalytic activity GO:0006596 GO:polyamine biosynthetic process	Ornithine decarboxylase, putative (EC:4.1.1.17); K01581 ornithine decarboxylase [EC:4.1.1.17]	DCOR_HUMAN Ornithine decarboxylase OS=Homo sapiens GN=ODC1 PE=1 SV=2	A0A194Q6I1_PAPXU Ornithine decarboxylase OS=Papilio xuthus GN=RR46_05249 PE=3 SV=1
	Px.06340.Atox1	brown, ok, white	3		brown, ok, white	IPR006121 Heavy metal-associated domain, HMA	GO:0030001 GO:metal ion transport GO:0046872 GO:metal ion binding	antioxidant enzyme; K07213 copper chaperone	ATOX1_CANLF Copper transport protein ATOX1 OS=Canis lupus familiaris GN=ATOX1 PE=3 SV=1	A0A194Q639_PAPXU Copper transport protein ATOX1 OS=Papilio xuthus GN=RR46_05268 PE=4 SV=1
	Px.06459.His1:CG33864	brown, ok, white	3		brown, ok, white	IPR005818 Linker hiscarletone H1/H5, domain H15 IPR005819 Hiscarletone H5 IPR011991 Winged helix-turn-helix DNA-binding domain	GO:0000786 GO:nucleosome GO:0003677 GO:DNA binding GO:0005634 GO:nucleus GO:0006334 GO:nucleosome assembly	hypothetical protein; K11275 hiscarletone H1/5	H1_DROME Hiscarletone H1 OS=Drosophila melanogascarleter GN=His1 PE=1 SV=1	A0A194Q0S3_PAPXU Hiscarletone H1 OS=Papilio xuthus GN=RR46_05366 PE=3 SV=1
	Px.06502.snRNP69D	brown, ok, white	3		brown, ok, white	IPR001163 LSM domain, eukaryotic/archaea-type IPR010920 LSM domain	-	small nuclear ribonucleoprotein sm D1, putative; K11087 small nuclear ribonucleoprotein D1	SMD1_MOUSE Small nuclear ribonucleoprotein Sm D1 OS=Mus musculus GN=Snrpd1 PE=1 SV=1	A0A0N0PDQ6_PAPMA Small nuclear ribonucleoprotein Sm D1 OS=Papilio machaon GN=RR48_01363 PE=4 SV=1
	Px.06517.unknow	brown, ok, white	3	brown, ok, white		-	-	-	-	A0A194Q2L3_PAPXU Uncharacterized protein OS=Papilio xuthus GN=RR46_05423 PE=4 SV=1
	Px.06561.unknow	brown, ok, white	3		brown, ok, white	-	-	GK22001 gene product from transcript GK22001-RA; K04794 peptidyl-tRNA hydrolase, PTH2 family [EC:3.1.1.29]	COA4_MOUSE Cytochrome c oxidase assembly factor 4 homolog, mitochondrial OS=Mus musculus GN=COA4 PE=3 SV=1	A0A194Q122_PAPXU Coiled-coil-helix-coiled-coil-helix domain-containing protein 8 OS=Papilio xuthus GN=RR46_05466 PE=4 SV=1
	Px.06802.CG32069	brown, ok, white	3		brown, ok, white	IPR013880 Yos1-like	-	-	IR3IP_XENLA Immediate early response 3-interacting protein 1 OS=Xenopus laevis GN=ier3ip1 PE=3 SV=1	A0A194PWB8_PAPXU Immediate early response 3-interacting protein 1 OS=Papilio xuthus GN=RR46_05671 PE=4 SV=1
	Px.06947.Ef2b	brown, ok, white	3	brown, ok, white		IPR000640 Translation elongation factor EFG, V domain IPR000795 Transcription factor, GTP-binding domain IPR004161 Translation elongation factor EFTu-like, domain 2 IPR005517 Translation elongation factor EFG/EF2, domain IV IPR009000 Translation protein, beta-barrel domain IPR009022 Elongation factor G, III-V domain IPR014721 Ribosomal protein S5 domain 2-type fold, subgroup IPR020568 Ribosomal p…	GO:0003924 GO:GTPase activity GO:0005525 GO:GTP binding	NV14848; similar to translation elongation factor 2; K03234 elongation factor 2	EF2_BOMMO Translation elongation factor 2 OS=Bombyx mori GN=tef2 PE=1 SV=1	A0A194PNI0_PAPXU Translation elongation factor 2 OS=Papilio xuthus GN=RR46_05795 PE=4 SV=1
	Px.06969.CG34132	brown, ok, white	3		brown, ok, white	IPR004217 Tim10/DDP family zinc finger	-	Tim13; CG11611 gene product from transcript CG11611-RA (EC:3.6.3.51); K10836 mitochondrial protein-transporting ATPase [EC:3.6.3.51]	TI13B_XENLA Mitochondrial import inner membrownane translocase subunit Tim13-B OS=Xenopus laevis GN=timm13-b PE=3 SV=1	A0A194QU97_PAPMA Mitochondrial import inner membrownane translocase subunit Tim13-B OS=Papilio machaon GN=RR48_07973 PE=3 SV=1
	Px.07146.Nedd8	brown, ok, white	3		brown, ok, white	IPR000626 Ubiquitin domain IPR019956 Ubiquitin IPR029071 Ubiquitin-related domain	GO:0005515 GO:protein binding	NEDD8 precursor, putative; K12158 ubiquitin-like protein Nedd8	NEDD8_DROME NEDD8 OS=Drosophila melanogascarleter GN=Nedd8 PE=1 SV=1	H9JCT7_BOMMO Uncharacterized protein OS=Bombyx mori GN=LOC101744114 PE=4 SV=1
	Px.07173.CG30118	brown, ok, white	3	brown, ok, white		IPR023577 CYTH domain IPR033469 CYTH-like domain	-	-	TTD14_DROME TRPL translocation defect protein 14 OS=Drosophila melanogascarleter GN=Ttd14 PE=1 SV=1	A0A194Q9L1_PAPXU Uncharacterized protein OS=Papilio xuthus GN=RR46_05996 PE=4 SV=1
	Px.07322.CG9422	brown, ok, white	3		brown, ok, white	IPR002775 DNA/RNA-binding protein Alba-like	GO:0003676 GO:nucleic acid binding	AGAP007301-PA; K14525 ribonucleases P/MRP protein subunit RPP25 [EC:3.1.26.5]	RP25L_HUMAN Ribonuclease P protein subunit p25-like protein OS=Homo sapiens GN=RPP25L PE=1 SV=1	A0A194Q8E9_PAPXU Alba-like protein C9orf23 OS=Papilio xuthus GN=RR46_06108 PE=4 SV=1
	Px.07412.unknow	brown, ok, white	3	brown, ok, white		-	-	-	-	I4DL80_PAPXU Uncharacterized protein OS=Papilio xuthus PE=2 SV=1
	Px.07488.pyd3	brown, ok, white	3		brown, ok, white	IPR003010 Carbon-nitrogen hydrolase	GO:0006807 GO:nitrogen compound metabolic process GO:0016810 GO:hydrolase activity, acting on carbon-nitrogen (but not peptide) bonds	AGAP010229-PA; K01431 beta-ureidopropionase [EC:3.5.1.6]	BUP1_PONAB Beta-ureidopropionase OS=Pongo abelii GN=UPB1 PE=2 SV=1	I4DJ34_PAPXU Aliphatic nitrilase, putative OS=Papilio xuthus GN=RR46_06253 PE=2 SV=1
	Px.07506.Tm1	brown, ok, white	3		brown, ok, white	IPR000533 Tropomyosin	-	tropomyosin invertebrownate ; K10373 tropomyosin 1	TPM2_BOMMO Tropomyosin-2 OS=Bombyx mori PE=1 SV=1	A0A194QC50_PAPXU Tropomyosin-2 OS=Papilio xuthus GN=RR46_06271 PE=4 SV=1
	Px.07555.NELF.A	brown, ok, white	3	brown, ok, white		-	-	similar to Negative elongation factor A homolog; K15179 negative elongation factor A	NELFA_MOUSE Negative elongation factor A OS=Mus musculus GN=Nelfa PE=1 SV=1	A0A194QC85_PAPXU Negative elongation factor A OS=Papilio xuthus GN=RR46_06311 PE=4 SV=1
	Px.07799.unknow	brown, ok, white	3	brown, ok, white		IPR008197 WAP-type 'four-disulfide core' domain	GO:0005576 GO:extracellular region GO:0030414 GO:peptidase inhibitor activity	-	-	A0A194QD28_PAPXU Uncharacterized protein OS=Papilio xuthus GN=RR46_06523 PE=4 SV=1
	Px.07933.CG7139	brown, ok, white	3	brown, ok, white		IPR002625 Smr domain IPR013899 Domain of unknown function DUF1771 IPR027417 P-loop containing nucleoside triphosphate hydrolase	-	N4BP2; NEDD4 binding protein 2; K01567 [EC:3.-.-.-]	N42L1_MOUSE NEDD4-binding protein 2-like 1 OS=Mus musculus GN=N4bp2l1 PE=2 SV=1	A0A194PL68_PAPXU NEDD4-binding protein 2-like 2 OS=Papilio xuthus GN=RR46_06627 PE=4 SV=1
	Px.08019.Dlc90F	brown, ok, white	3		brown, ok, white	IPR005334 Tctex-1	-	TcTex1; tctex1 domain-containing protein 1; K10420 dynein light chain Tctex-type 1	DYLT_DROME Dynein light chain Tctex-type OS=Drosophila melanogascarleter GN=Dlc90F PE=1 SV=1	A0A0N1I8S2_PAPMA Dynein light chain Tctex-type OS=Papilio machaon GN=RR48_05351 PE=4 SV=1
	Px.08158.unknow	brown, ok, white	3	brown, ok, white		-	-	-	-	A0A194PTL3_PAPXU Uncharacterized protein OS=Papilio xuthus GN=RR46_06828 PE=4 SV=1
	Px.08194.CG7546	brown, ok, white	3	brown, ok, white		IPR000626 Ubiquitin domain IPR021925 Protein of unknown function DUF3538 IPR029071 Ubiquitin-related domain	GO:0005515 GO:protein binding	-	BAG6_XENTR Large proline-rich protein bag6 OS=Xenopus tropicalis GN=Bag6 PE=2 SV=1	A0A194PY99_PAPXU Large proline-rich protein bag6 OS=Papilio xuthus GN=RR46_06859 PE=4 SV=1
	Px.08347.CG5653	brown, ok, white	3		brown, ok, white	IPR002937 Amine oxidase IPR023753 FAD/NAD(P)-binding domain	GO:0016491 GO:oxidoreductase activity GO:0055114 GO:oxidation-reduction process	spermine oxidase; K12259 spermine oxidase [EC:1.5.3.16]	SMOX_MOUSE Spermine oxidase OS=Mus musculus GN=Smox PE=1 SV=1	A0A194Q4X3_PAPXU Spermine oxidase OS=Papilio xuthus GN=RR46_06994 PE=4 SV=1
	Px.08476.unknow	brown, ok, white	3	brown, ok, white		-	-	19.m02399; DNA-directed RNA polymerase II largescarlet subunit (EC:2.7.7.6); K03006 DNA-directed RNA polymerase II subunit RPB1 [EC:2.7.7.6]	FA5_BOVIN Coagulation factor V OS=Bos taurus GN=F5 PE=1 SV=1	A0A194Q6A0_PAPXU Coagulation factor V OS=Papilio xuthus GN=RR46_07120 PE=4 SV=1
	Px.08517.CG5181	brown, ok, white	3		brown, ok, white	IPR012340 Nucleic acid-binding, OB-fold	-	single-scarletranded DNA-binding protein; K07466 replication factor A1	SOSSB_DROME SOSS complex subunit B homolog OS=Drosophila melanogascarleter GN=CG5181 PE=2 SV=1	A0A194Q6E0_PAPXU SOSS complex subunit B-like OS=Papilio xuthus GN=RR46_07160 PE=4 SV=1
	Px.08541.rno	brown, ok, white	3	brown, ok, white		IPR001965 Zinc finger, PHD-type IPR011011 Zinc finger, FYVE/PHD-type IPR013083 Zinc finger, RING/FYVE/PHD-type IPR019542 Enhancer of polycomb-like, N-terminal IPR019787 Zinc finger, PHD-finger	GO:0005515 GO:protein binding GO:0008270 GO:zinc ion binding	phf17, jade1; PHD finger protein 17; K11347 protein Jade-1	RNO_DROME PHD finger protein rhinoceros OS=Drosophila melanogascarleter GN=rno PE=1 SV=1	A0A194Q5G4_PAPXU PHD finger protein rhinoceros OS=Papilio xuthus GN=RR46_07184 PE=4 SV=1
	Px.08638.CG1213	brown, ok, white	3	brown, ok, white		IPR003663 Sugar/inositol transporter IPR005828 Major facilitator, sugar transporter-like IPR020846 Major facilitator superfamily domain	GO:0016020 GO:membrownane GO:0016021 GO:integral component of membrownane GO:0022857 GO:transmembrownane transporter activity GO:0022891 GO:subscarletrate-specific transmembrownane transporter activity GO:0055085 GO:transmembrownane transport	AGAP005563-PA; K14258 facilitated trehalose transporter	TRET1_CULQU Facilitated trehalose transporter Tret1 OS=Culex quinquefasciatus GN=Tret1 PE=3 SV=1	A0A194PW18_PAPXU Facilitated trehalose transporter Tret1 OS=Papilio xuthus GN=RR46_07269 PE=3 SV=1
	Px.08893.eRF1	brown, ok, white	3	brown, ok, white		IPR005140 eRF1 domain 1/Pelota-like IPR005141 eRF1 domain 2 IPR005142 eRF1 domain 3 IPR024049 Peptide Chain Release Factor eRF1/aRF1, N-terminal IPR029064 50S ribosomal protein L30e-like	-	GA19001 gene product from transcript GA19001-RA; K03265 peptide chain release factor subunit 1	ERF1_DROME Eukaryotic peptide chain release factor subunit 1 OS=Drosophila melanogascarleter GN=eRF1 PE=1 SV=2	A0A194R8P0_PAPMA Eukaryotic peptide chain release factor subunit 1 OS=Papilio machaon GN=RR48_06953 PE=4 SV=1
	Px.08894.unknow	brown, ok, white	3	brown, ok, white		-	-	eukaryotic peptide chain release factor subunit, putative; K03265 peptide chain release factor subunit 1	-	A0A194PXH1_PAPXU Uncharacterized protein OS=Papilio xuthus GN=RR46_07465 PE=4 SV=1
	Px.08943.l(2)efl	brown, ok, white	3		brown, ok, white	IPR001436 Alpha cryscarletallin/Heat shock protein IPR002068 Alpha cryscarletallin/Hsp20 domain IPR008978 HSP20-like chaperone	-	similar to lethal(2)essential for life protein-like protein; K09542 cryscarletallin, alpha B	L2EFL_DROME Protein lethal(2)essential for life OS=Drosophila melanogascarleter GN=l(2)efl PE=1 SV=1	A0A194Q554_PAPXU Uncharacterized protein OS=Papilio xuthus GN=RR46_07507 PE=3 SV=1
	Px.09341.Lcp65Ac	brown, ok, white	3	brown, ok, white		IPR000618 Insect cuticle protein	GO:0042302 GO:scarletructural conscarletituent of cuticle	-	CU03_LONON Cuticle protein 3 OS=Lonomia obliqua PE=1 SV=2	A0A194QGP2_PAPXU Cuticle protein 3 OS=Papilio xuthus GN=RR46_07864 PE=4 SV=1
	Px.09426.unknow	brown, ok, white	3	brown, ok, white		-	-	-	-	A0A194QGX1_PAPXU Uncharacterized protein OS=Papilio xuthus GN=RR46_07944 PE=4 SV=1
	Px.09427.Odc1	brown, ok, white	3	brown, ok, white		IPR000183 Ornithine/DAP/Arg decarboxylase IPR002433 Ornithine decarboxylase IPR009006 Alanine racemase/group IV decarboxylase, C-terminal IPR022643 Orn/DAP/Arg decarboxylase 2, C-terminal IPR022644 Orn/DAP/Arg decarboxylase 2, N-terminal IPR029066 PLP-binding barrel	GO:0003824 GO:catalytic activity GO:0006596 GO:polyamine biosynthetic process	ornithine decarboxylase-like; K01581 ornithine decarboxylase [EC:4.1.1.17]	DCOR_RAT Ornithine decarboxylase OS=Rattus norvegicus GN=Odc1 PE=1 SV=1	A0A194QL67_PAPXU Ornithine decarboxylase OS=Papilio xuthus GN=RR46_07945 PE=3 SV=1
	Px.09431.l(1)G0004	brown, ok, white	3	brown, ok, white		IPR004087 K Homology domain IPR004088 K Homology domain, type 1	GO:0003676 GO:nucleic acid binding GO:0003723 GO:RNA binding	GA11169 gene product from transcript GA11169-RA; K11884 RNA-binding protein PNO1	PNO1_DROPS RNA-binding protein pno1 OS=Drosophila pseudoobscura pseudoobscura GN=l(1)G0004 PE=3 SV=1	A0A194QQF8_PAPMA Uncharacterized protein OS=Papilio machaon GN=RR48_11288 PE=4 SV=1
	Px.09571.unknow	brown, ok, white	3	brown, ok, white		-	-	-	-	A0A194Q9V9_PAPXU Uncharacterized protein OS=Papilio xuthus GN=RR46_08079 PE=4 SV=1
	Px.09591.Fer1HCH	brown, ok, white	3	brown, ok, white		IPR008331 Ferritin/DPS protein domain IPR009078 Ferritin-like superfamily IPR012347 Ferritin-related	GO:0006879 GO:cellular iron ion homeoscarletasis GO:0008199 GO:ferric iron binding	similar to CG2216-PA, isoform A; K00522 ferritin heavy chain [EC:1.16.3.1]	FRI_AEDAE Ferritin subunit OS=Aedes aegypti GN=FERH PE=1 SV=2	I4DJ24_PAPXU Ferritin OS=Papilio xuthus GN=RR46_08098 PE=2 SV=1
	Px.09592.Fer2LCH	brown, ok, white	3	brown, ok, white		IPR001254 Serine proteases, trypsin domain IPR008331 Ferritin/DPS protein domain IPR009003 Peptidase S1, PA clan IPR009078 Ferritin-like superfamily IPR012347 Ferritin-related	GO:0004252 GO:serine-type endopeptidase activity GO:0006508 GO:proteolysis GO:0006879 GO:cellular iron ion homeoscarletasis GO:0008199 GO:ferric iron binding	similar to transmembrownane protease, serine 9; K09640 transmembrownane protease, serine 9 [EC:3.4.21.-]	SNAK_DROME Serine protease snake OS=Drosophila melanogascarleter GN=snk PE=1 SV=2	A0A194Q9Y0_PAPXU Ferritin OS=Papilio xuthus GN=RR46_08099 PE=3 SV=1
	Px.09666.mRpL41	brown, ok, white	3		brown, ok, white	IPR019189 Ribosomal protein L27/L41, mitochondrial	-	-	RM41_DROPS 39S ribosomal protein L41, mitochondrial OS=Drosophila pseudoobscura pseudoobscura GN=mRpL41 PE=3 SV=1	I4DL38_PAPXU 39S ribosomal protein L41, mitochondrial OS=Papilio xuthus GN=RR46_08167 PE=2 SV=1
	Px.09695.chp	brown, ok, white	3	brown, ok, white		IPR000483 Cyscarleteine-rich flanking region, C-terminal IPR001611 Leucine-rich repeat IPR003591 Leucine-rich repeat, typical subtype IPR032675 Leucine-rich repeat domain, L domain-like	GO:0005515 GO:protein binding	CG5195 gene product from transcript CG5195-RA; K05401 toll-like recepto 3	CHAO_DROME Chaoptin OS=Drosophila melanogascarleter GN=chp PE=1 SV=2	A0A194QG22_PAPXU Chaoptin OS=Papilio xuthus GN=RR46_08193 PE=4 SV=1
	Px.09736.CG2021	brown, ok, white	3		brown, ok, white	IPR001163 LSM domain, eukaryotic/archaea-type IPR010920 LSM domain	-	n-alpha-acetyltransferase 38, NatC auxiliary subunit-like; K12627 U6 snRNA-associated Sm-like protein LSm8	LSM8_PONAB U6 snRNA-associated Sm-like protein LSm8 OS=Pongo abelii GN=LSM8 PE=3 SV=3	A0A194QQK8_PAPMA N-alpha-acetyltransferase 38, NatC auxiliary subunit OS=Papilio machaon GN=RR48_11190 PE=4 SV=1
	Px.09804.CG9098	brown, ok, white	3	brown, ok, white		IPR000980 SH2 domain IPR001895 Ras guanine-nucleotide exchange factors catalytic domain IPR023578 Ras guanine nucleotide exchange factor domain	GO:0005085 GO:guanyl-nucleotide exchange factor activity GO:0007264 GO:small GTPase mediated signal transduction	fer, si:dkey-190c14.1; fer (fps/fes related) tyrosine kinase; K08889 fer (fps/fes related) tyrosine kinase [EC:2.7.10.2]	SH2D3_HUMAN SH2 domain-containing protein 3C OS=Homo sapiens GN=SH2D3C PE=1 SV=1	A0A194PES7_PAPXU SH2 domain-containing protein 3C OS=Papilio xuthus GN=RR46_08292 PE=4 SV=1
	Px.09910.unknow	brown, ok, white	3	brown, ok, white		-	-	-	SPG17_HUMAN Sperm-associated antigen 17 OS=Homo sapiens GN=SPAG17 PE=2 SV=1	A0A194PG00_PAPXU Sperm-associated antigen 17 OS=Papilio xuthus GN=RR46_08384 PE=4 SV=1
	Px.09938.CG13917	brown, ok, white	3	brown, ok, white		IPR000210 BTB/POZ domain IPR011333 SKP1/BTB/POZ domain	GO:0005515 GO:protein binding	BTBD8; BTB (POZ) domain containing 8; K10480 BTB/POZ domain-containing protein 8	BTBD8_HUMAN BTB/POZ domain-containing protein 8 OS=Homo sapiens GN=BTBD8 PE=2 SV=2	A0A194PF36_PAPXU BTB/POZ domain-containing protein 8 OS=Papilio xuthus GN=RR46_08407 PE=4 SV=1
	Px.09983.CG18624	brown, ok, white	3		brown, ok, white	IPR012575 NADH:ubiquinone oxidoreductase, MNLL subunit	GO:0003954 GO:NADH dehydrogenase activity GO:0005739 GO:mitochondrion	hypothetical protein LOC100302105; K03957 NADH dehydrogenase (ubiquinone) 1 beta subcomplex 1 [EC:1.6.5.3 1.6.99.3]	-	A0A194PF65_PAPXU Uncharacterized protein OS=Papilio xuthus GN=RR46_08437 PE=4 SV=1
	Px.10024.hiw	brown, ok, white	3	brown, ok, white		IPR001841 Zinc finger, RING-type IPR004939 APC10/DOC domain IPR008979 Galactose-binding domain-like IPR013083 Zinc finger, RING/FYVE/PHD-type IPR013783 Immunoglobulin-like fold IPR014756 Immunoglobulin E-set	GO:0005515 GO:protein binding GO:0008270 GO:zinc ion binding	Hiw; highwire; K10693 E3 ubiquitin-protein ligase MYCBP2 [EC:6.3.2.19]	MYCB2_MOUSE E3 ubiquitin-protein ligase MYCBP2 OS=Mus musculus GN=Mycbp2 PE=1 SV=2	A0A194PG88_PAPXU Putative E3 ubiquitin-protein ligase MYCBP2 OS=Papilio xuthus GN=RR46_08469 PE=4 SV=1
	Px.10490.ubl	brown, ok, white	3		brown, ok, white	IPR000626 Ubiquitin domain IPR029071 Ubiquitin-related domain	GO:0005515 GO:protein binding	Tes39; K13113 ubiquitin-like protein 5	UBL5_DROME Ubiquitin-like protein 5 OS=Drosophila melanogascarleter GN=ubl PE=3 SV=1	A0A194PW74_PAPXU Ubiquitin-like protein 5 OS=Papilio xuthus GN=RR46_08844 PE=4 SV=1
	Px.10493.CG16787	brown, ok, white	3	brown, ok, white		IPR018790 Protein of unknown function DUF2358	-	-	CF136_RAT Uncharacterized protein C6orf136 homolog OS=Rattus norvegicus PE=2 SV=1	A0A194PR02_PAPXU Uncharacterized protein C6orf136-like OS=Papilio xuthus GN=RR46_08847 PE=4 SV=1
	Px.10532.RpL7A	brown, ok, white	3	brown, ok, white		IPR001921 Ribosomal protein L7A/L8 IPR004038 Ribosomal protein L7Ae/L30e/S12e/Gadd45 IPR018492 Ribosomal protein L7Ae/L8/Nhp2 family IPR029064 50S ribosomal protein L30e-like	-	RpL7A; ribosomal protein L7A; K02936 large subunit ribosomal protein L7Ae	RL7A_DROME 60S ribosomal protein L7a OS=Drosophila melanogascarleter GN=RpL7A PE=1 SV=2	A0A194PRP6_PAPXU 60S ribosomal protein L7a OS=Papilio xuthus GN=RR46_08883 PE=4 SV=1
	Px.10590.Neb.cGP	brown, ok, white	3		brown, ok, white	IPR009125 DAPIT	-	-	USMG5_RAT Up-regulated during skeletal muscle growth protein 5 OS=Rattus norvegicus GN=Usmg5 PE=1 SV=1	A0A194PRV3_PAPXU Uncharacterized protein OS=Papilio xuthus GN=RR46_08938 PE=4 SV=1
	Px.10604.Trip1	brown, ok, white	3	brown, ok, white		IPR001680 WD40 repeat IPR015943 WD40/YVTN repeat-like-containing domain IPR017986 WD40-repeat-containing domain	GO:0005515 GO:protein binding	similar to eukaryotic translation initiation factor 3 subunit 2 beta; K03246 translation initiation factor 3 subunit I	EIF3I_BOMMO Eukaryotic translation initiation factor 3 subunit I OS=Bombyx mori PE=2 SV=1	A0A194PPW9_PAPXU Eukaryotic translation initiation factor 3 subunit I OS=Papilio xuthus GN=RR46_08950 PE=3 SV=1
	Px.11186.CG13397	brown, ok, white	3	brown, ok, white		IPR024240 Alpha-N-acetylglucosaminidase, N-terminal IPR024732 Alpha-N-acetylglucosaminidase, C-terminal IPR024733 Alpha-N-acetylglucosaminidase, tim-barrel domain	-	similar to Alpha-N-acetylglucosaminidase precursor (N-acetyl-alpha-glucosaminidase) (NAG); K01205 alpha-N-acetylglucosaminidase [EC:3.2.1.50]	ANAG_HUMAN Alpha-N-acetylglucosaminidase OS=Homo sapiens GN=NAGLU PE=1 SV=2	A0A194PY25_PAPXU Alpha-N-acetylglucosaminidase OS=Papilio xuthus GN=RR46_09448 PE=4 SV=1
	Px.11196.CG10467	brown, ok, white	3		brown, ok, white	IPR008183 Aldose 1-/Glucose-6-phosphate 1-epimerase IPR011013 Galactose mutarotase-like domain IPR014718 Glycoside hydrolase-type carbohydrate-binding	GO:0003824 GO:catalytic activity GO:0005975 GO:carbohydrate metabolic process GO:0016853 GO:isomerase activity GO:0030246 GO:carbohydrate binding	aldose 1-epimerase; K01785 aldose 1-epimerase [EC:5.1.3.3]	GALM_BOVIN Aldose 1-epimerase OS=Bos taurus GN=GALM PE=2 SV=1	A0A194PY24_PAPXU Aldose 1-epimerase OS=Papilio xuthus GN=RR46_09457 PE=4 SV=1
	Px.11218.l(2)k09913	brown, ok, white	3	brown, ok, white		IPR008547 Protein of unknown function DUF829, TMEM53 IPR029058 Alpha/Beta hydrolase fold	-	-	-	A0A194PY42_PAPXU Uncharacterized protein OS=Papilio xuthus GN=RR46_09477 PE=4 SV=1
	Px.11423.CG3168	brown, ok, white	3	brown, ok, white		IPR005828 Major facilitator, sugar transporter-like IPR011701 Major facilitator superfamily IPR020846 Major facilitator superfamily domain	GO:0016021 GO:integral component of membrownane GO:0022857 GO:transmembrownane transporter activity GO:0055085 GO:transmembrownane transport	synaptic vesicle protein ; K06258 MFS transporter, VNT family, synaptic vesicle glycoprotein 2	SV2B_MOUSE Synaptic vesicle glycoprotein 2B OS=Mus musculus GN=Sv2b PE=1 SV=1	A0A194PYM6_PAPXU Synaptic vesicle glycoprotein 2B OS=Papilio xuthus GN=RR46_09653 PE=4 SV=1
	Px.11544.CG9518	brown, ok, white	3		brown, ok, white	IPR000172 Glucose-methanol-choline oxidoreductase, N-terminal IPR007867 Glucose-methanol-choline oxidoreductase, C-terminal IPR023753 FAD/NAD(P)-binding domain	GO:0016491 GO:oxidoreductase activity GO:0016614 GO:oxidoreductase activity, acting on CH-OH group of donors GO:0050660 GO:flavin adenine dinucleotide binding GO:0055114 GO:oxidation-reduction process	GA21849 gene product from transcript GA21849-RA; K00108 choline dehydrogenase [EC:1.1.99.1]	DHGL_DROPS Glucose dehydrogenase [FAD, quinone] OS=Drosophila pseudoobscura pseudoobscura GN=Gld PE=3 SV=4	A0A194QAU5_PAPXU Glucose dehydrogenase [acceptor] OS=Papilio xuthus GN=RR46_09757 PE=4 SV=1
	Px.11626.wash	brown, ok, white	3	brown, ok, white		IPR021854 WASH1, WAHD domain	-	carbon catabolite repressor protein, putative; K12603 CCR4-NOT transcription complex subunit 6	WASH1_XENTR WASH complex subunit 1 OS=Xenopus tropicalis GN=washc1 PE=2 SV=1	A0A194QGQ8_PAPXU WAS protein family-like 1 OS=Papilio xuthus GN=RR46_09834 PE=4 SV=1
	Px.11737.scarleta	brown, ok, white	3	brown, ok, white		IPR001865 Ribosomal protein S2 IPR023591 Ribosomal protein S2, flavodoxin-like domain IPR032281 40S ribosomal protein SA, C-terminal domain	GO:0003735 GO:scarletructural conscarletituent of ribosome GO:0005622 GO:intracellular GO:0005840 GO:ribosome GO:0006412 GO:translation	similar to 40S ribosomal protein SA (p40) (34/67 kDa laminin receptor) (Colon carcinoma laminin-binding protein) (NEM/1CHD4) (Multidrug resiscarletance-associated protein MGr1-Ag); K02998 small subunit ribosomal protein SAe	RSSA_BOMMO 40S ribosomal protein SA OS=Bombyx mori PE=2 SV=1	A0A194QB13_PAPXU 40S ribosomal protein SA OS=Papilio xuthus GN=RR46_09936 PE=3 SV=1
	Px.11774.CG17776	brown, ok, white	3		brown, ok, white	IPR029208 Cytochrome c oxidase assembly protein COX14	-	-	-	A0A194QBD1_PAPXU Uncharacterized protein OS=Papilio xuthus GN=RR46_09970 PE=4 SV=1
	Px.12307.AttB	brown, ok, white	3	brown, ok, white		IPR005520 Attacin, N-terminal IPR005521 Attacin, C-terminal	GO:0005576 GO:extracellular region	-	DFP3_LONON Defense protein 3 OS=Lonomia obliqua PE=2 SV=1	I4DJ70_PAPXU Uncharacterized protein OS=Papilio xuthus PE=2 SV=1
	Px.12381.CG32448	brown, ok, white	3		brown, ok, white	IPR026686 UPF0708 protein C6orf162	-	-	SMIM8_PONAB Small integral membrownane protein 8 OS=Pongo abelii GN=SMIM8 PE=3 SV=1	I4DL51_PAPXU Similar to CG32448 OS=Papilio xuthus GN=RR46_10538 PE=2 SV=1
	Px.12437.unknow	brown, ok, white	3	brown, ok, white		-	-	-	-	A0A194PKR6_PAPXU Uncharacterized protein OS=Papilio xuthus GN=RR46_10584 PE=4 SV=1
	Px.12652.Karybeta3	brown, ok, white	3	brown, ok, white		IPR011989 Armadillo-like helical IPR016024 Armadillo-type fold	GO:0005488 GO:binding	hypothetical protein; K14293 importin subunit beta-1	IPO5_HUMAN Importin-5 OS=Homo sapiens GN=IPO5 PE=1 SV=4	A0A194PQW2_PAPXU Importin-5 OS=Papilio xuthus GN=RR46_10780 PE=4 SV=1
	Px.12850.CG11562	brown, ok, white	3		brown, ok, white	IPR031568 Protein Pet117, mitochondrial	-	-	PT117_HUMAN Protein PET117 homolog, mitochondrial OS=Homo sapiens GN=PET117 PE=3 SV=1	A0A194Q356_PAPXU Uncharacterized protein OS=Papilio xuthus GN=RR46_10961 PE=4 SV=1
	Px.13027.CG6847	brown, ok, white	3	brown, ok, white		IPR000734 Triacylglycerol lipase family IPR013818 Lipase/vitellogenin IPR029058 Alpha/Beta hydrolase fold	GO:0052689 GO:carboxylic escarleter hydrolase activity	CG6847 gene product from transcript CG6847-RA (EC:3.1.1.3); K01046 triacylglycerol lipase [EC:3.1.1.3]	LIPR1_HUMAN Inactive pancreatic lipase-related protein 1 OS=Homo sapiens GN=PNLIPRP1 PE=1 SV=1	A0A194PZ28_PAPXU Pancreatic lipase-related protein 1 OS=Papilio xuthus GN=RR46_11125 PE=3 SV=1
	Px.13238.unknow	brown, ok, white	3		brown, ok, white	-	-	hypothetical protein; K02044 phosphonate transport syscarletem subscarletrate-binding protein	PHND_ECOLI Phosphonates-binding periplasmic protein OS=Escherichia coli (scarletrain K12) GN=phnD PE=3 SV=2	A0A194PQ76_PAPXU Phosphonates-binding periplasmic protein OS=Papilio xuthus GN=RR46_11309 PE=4 SV=1
	Px.13252.CG42496	brown, ok, white	3		brown, ok, white	IPR009069 Cyscarleteine alpha-hairpin motif superfamily IPR010625 CHCH	-	Phosphopantothenoylcyscarleteine decarboxylase, putative (EC:4.1.1.36); K01598 phosphopantothenoylcyscarleteine decarboxylase [EC:4.1.1.36]	COX19_HUMAN Cytochrome c oxidase assembly protein COX19 OS=Homo sapiens GN=COX19 PE=1 SV=1	A0A194PWU8_PAPXU Cytochrome c oxidase assembly protein COX19 OS=Papilio xuthus GN=RR46_11323 PE=4 SV=1
	Px.13332.unknow	brown, ok, white	3		brown, ok, white	IPR012340 Nucleic acid-binding, OB-fold IPR013970 Replication factor A protein 3	GO:0003677 GO:DNA binding GO:0005634 GO:nucleus GO:0006260 GO:DNA replication GO:0006281 GO:DNA repair GO:0006310 GO:DNA recombination	Replication protein A 14 kDa subunit, putative; K10740 replication factor A3	-	A0A194PSE6_PAPXU Uncharacterized protein OS=Papilio xuthus GN=RR46_11392 PE=4 SV=1
	Px.13734.CG14483	brown, ok, white	3		brown, ok, white	IPR018625 Protein Pet100	GO:0005739 GO:mitochondrion GO:0033617 GO:mitochondrial respiratory chain complex IV assembly	-	PT100_MOUSE Protein PET100 homolog, mitochondrial OS=Mus musculus GN=Pet100 PE=1 SV=1	A0A194PN45_PAPXU Uncharacterized protein OS=Papilio xuthus GN=RR46_11741 PE=4 SV=1
	Px.13747.CG10407	brown, ok, white	3		brown, ok, white	IPR010562 Haemolymph juvenile hormone binding	-	-	PBCB_SCHGR Putative beta-carotene-binding protein OS=Schiscarletocerca gregaria PE=1 SV=1	A0A194PUD6_PAPXU Circadian clock-controlled protein OS=Papilio xuthus GN=RR46_11754 PE=4 SV=1
	Px.13819.CG41378	brown, ok, white	3		brown, ok, white	IPR004911 Gamma interferon inducible lysosomal thiol reductase GILT IPR012336 Thioredoxin-like fold	-	hypothetical protein ; K08059 interferon, gamma-inducible protein 30	GILT_BOVIN Gamma-interferon-inducible lysosomal thiol reductase OS=Bos taurus GN=IFI30 PE=2 SV=1	A0A194PUK0_PAPXU Gamma-interferon-inducible lysosomal thiol reductase OS=Papilio xuthus GN=RR46_11819 PE=4 SV=1
	Px.13990.CG34186	brown, ok, white	3		brown, ok, white	IPR006591 RNA polymerase archaeal subunit P/eukaryotic subunit RPABC4 IPR029040 RNA polymerase subunit RPABC4/transcription elongation factor Spt4	GO:0003677 GO:DNA binding GO:0003899 GO:DNA-directed 5'-3' RNA polymerase activity GO:0006351 GO:transcription, DNA-templated	RNA polymerases I, II and III shared polypeptide, putative; K03009 DNA-directed RNA polymerases I, II, and III subunit RPABC4	RPAB4_MOUSE DNA-directed RNA polymerases I, II, and III subunit RPABC4 OS=Mus musculus GN=Polr2k PE=3 SV=2	A0A194PQE3_PAPXU DNA-directed RNA polymerases I, II, and III subunit RPABC4 OS=Papilio xuthus GN=RR46_11963 PE=4 SV=1
	Px.14153.Ef1alpha48D	brown, ok, white	3	brown, ok, white		IPR000795 Transcription factor, GTP-binding domain IPR004160 Translation elongation factor EFTu/EF1A, C-terminal IPR004161 Translation elongation factor EFTu-like, domain 2 IPR009000 Translation protein, beta-barrel domain IPR009001 Translation elongation factor EF1A/initiation factor IF2gamma, C-terminal IPR027417 P-loop containing nucleoside triphosphate hydrolase	GO:0003924 GO:GTPase activity GO:0005525 GO:GTP binding	elongation factor 1-alpha 1; K03231 elongation factor 1-alpha	EF1A_BOMMO Elongation factor 1-alpha OS=Bombyx mori PE=2 SV=1	A0A194PP74_PAPXU Elongation factor 1-alpha OS=Papilio xuthus GN=RR46_12111 PE=3 SV=1
	Px.14234.l(2)efl	brown, ok, white	3		brown, ok, white	IPR001436 Alpha cryscarletallin/Heat shock protein IPR002068 Alpha cryscarletallin/Hsp20 domain IPR008978 HSP20-like chaperone	-	GJ21096 gene product from transcript GJ21096-RA; K09542 cryscarletallin, alpha B	L2EFL_DROME Protein lethal(2)essential for life OS=Drosophila melanogascarleter GN=l(2)efl PE=1 SV=1	A0A194PPE1_PAPXU Uncharacterized protein OS=Papilio xuthus GN=RR46_12181 PE=3 SV=1
	Px.14263.CG34439	brown, ok, white	3		brown, ok, white	IPR017384 NADH dehydrogenase [ubiquinone] (complex I), alpha subcomplex subunit 1	-	AGAP006630-PA; K03945 NADH dehydrogenase (ubiquinone) 1 alpha subcomplex 1 [EC:1.6.5.3 1.6.99.3]	NDUA1_MOUSE NADH dehydrogenase [ubiquinone] 1 alpha subcomplex subunit 1 OS=Mus musculus GN=Ndufa1 PE=1 SV=1	I4DJZ0_PAPXU Uncharacterized protein OS=Papilio xuthus GN=RR46_12207 PE=2 SV=1
	Px.14494.Ank2	brown, ok, white	3	brown, ok, white		IPR002110 Ankyrin repeat IPR020683 Ankyrin repeat-containing domain	GO:0005515 GO:protein binding	similar to B-cell lymphoma 3-encoded protein (Protein Bcl-3); K09258 B-cell CLL/lymphoma protein 3	BCL3_MOUSE B-cell lymphoma 3 protein homolog OS=Mus musculus GN=Bcl3 PE=1 SV=2	A0A194PYZ8_PAPXU B-cell lymphoma 3 protein-like OS=Papilio xuthus GN=RR46_12410 PE=4 SV=1
	Px.14857.CG8801	brown, ok, white	3	brown, ok, white		IPR006073 GTP binding domain IPR010674 Nucleolar GTP-binding protein 1, Rossman-fold domain IPR012973 NOG, C-terminal IPR027417 P-loop containing nucleoside triphosphate hydrolase	GO:0005525 GO:GTP binding	similar to Probable nucleolar GTP-binding protein 1; K06943 nucleolar GTP-binding protein	NOG1_DROME Nucleolar GTP-binding protein 1 OS=Drosophila melanogascarleter GN=Non1 PE=2 SV=1	A0A194PZV5_PAPXU Nucleolar GTP-binding protein 1 OS=Papilio xuthus GN=RR46_12730 PE=3 SV=1
	Px.15186.CG17059	brown, ok, white	3		brown, ok, white	IPR029391 Myeloma-overexpressed 2-like	-	-	CSN9_XENTR COP9 signalosome complex subunit 9 OS=Xenopus tropicalis GN=cops9 PE=3 SV=1	A0A194PLG1_PAPXU Myeloma-overexpressed gene 2 protein-like OS=Papilio xuthus GN=RR46_12998 PE=4 SV=1
	Px.15214.CG8680	brown, ok, white	3		brown, ok, white	IPR019401 Zinc finger, CHCC-type	-	GI17860 gene product from transcript GI17860-RA; K03939 NADH dehydrogenase (ubiquinone) Fe-S protein 6 [EC:1.6.5.3 1.6.99.3]	NDUS6_PONPY NADH dehydrogenase [ubiquinone] iron-sulfur protein 6, mitochondrial OS=Pongo pygmaeus GN=NDUFS6 PE=2 SV=1	A0A194PLI0_PAPXU NADH dehydrogenase [ubiquinone] iron-sulfur protein 6, mitochondrial OS=Papilio xuthus GN=RR46_13018 PE=4 SV=1
	Px.15262.Tpr2	brown, ok, white	3	brown, ok, white		IPR001440 Tetratricopeptide repeat 1 IPR001623 DnaJ domain IPR011990 Tetratricopeptide-like helical domain IPR019734 Tetratricopeptide repeat	GO:0005515 GO:protein binding	similar to DnaJ-like protein; K09527 DnaJ homolog subfamily C member 7	DNJC7_HUMAN DnaJ homolog subfamily C member 7 OS=Homo sapiens GN=DNAJC7 PE=1 SV=2	A0A194PRY9_PAPXU DnaJ-like subfamily C member 7 OS=Papilio xuthus GN=RR46_13065 PE=4 SV=1
	Px.15604.CG30415	brown, ok, white	3		brown, ok, white	-	-	-	-	A0A194PGE9_PAPXU Uncharacterized protein OS=Papilio xuthus GN=RR46_13324 PE=4 SV=1
	Px.15623.viaf	brown, ok, white	3		brown, ok, white	IPR012336 Thioredoxin-like fold IPR024253 Phosducin, thioredoxin-like domain	-	similar to Phosducin; K08327 phosducin	VIAF1_DROME Viral IAP-associated factor homolog OS=Drosophila melanogascarleter GN=viaf PE=1 SV=1	I4DJF5_PAPXU Viral IAP-associated factor OS=Papilio xuthus GN=RR46_13341 PE=2 SV=1
	Px.15770.Pcd	brown, ok, white	3		brown, ok, white	IPR001533 Transcriptional coactivator/pterin dehydratase	GO:0006729 GO:tetrahydrobiopterin biosynthetic process GO:0008124 GO:4-alpha-hydroxytetrahydrobiopterin dehydratase activity	similar to CG1963-PA; K01724 4a-hydroxytetrahydrobiopterin dehydratase [EC:4.2.1.96]	PHS_HYPDU Probable pterin-4-alpha-carbinolamine dehydratase OS=Hypsibius dujardini GN=Pcd PE=3 SV=1	A0A194PG24_PAPXU Putative pterin-4-alpha-carbinolamine dehydratase OS=Papilio xuthus GN=RR46_13468 PE=3 SV=1
	Px.15897.drd	brown, ok, white	3	brown, ok, white		IPR002656 Acyltransferase 3 IPR006621 Nose resiscarletant-to-fluoxetine protein, N-terminal	GO:0016747 GO:transferase activity, transferring acyl groups other than amino-acyl groups	CG33337 gene product from transcript CG33337-RA (EC:2.3.1.-); K00680 [EC:2.3.1.-]	NRF6_CAEEL Nose resiscarletant to fluoxetine protein 6 OS=Caenorhabditis elegans GN=nrf-6 PE=1 SV=3	A0A194PG52_PAPXU Nose resiscarletant to fluoxetine protein 6 OS=Papilio xuthus GN=RR46_13587 PE=4 SV=1
	Px.15955.armi	brown, ok, white	3	brown, ok, white		IPR027417 P-loop containing nucleoside triphosphate hydrolase	-	hypothetical protein; K13983 putative helicase MOV10L1 [EC:3.6.4.13]	M10B1_DANRE Putative helicase mov-10-B.1 OS=Danio rerio GN=mov10b.1 PE=2 SV=2	A0A194PMS1_PAPXU Putative helicase mov-10-B.1 OS=Papilio xuthus GN=RR46_13641 PE=4 SV=1
	Px.16062.Tim9a	brown, ok, white	3		brown, ok, white	IPR004217 Tim10/DDP family zinc finger	-	Tim9a; CG1660 gene product from transcript CG1660-RA (EC:3.6.3.51); K10836 mitochondrial protein-transporting ATPase [EC:3.6.3.51]	TIM9_DROME Mitochondrial import inner membrownane translocase subunit Tim9 OS=Drosophila melanogascarleter GN=Tim9a PE=3 SV=1	A0A194PGU0_PAPXU Mitochondrial import inner membrownane translocase subunit Tim9 OS=Papilio xuthus GN=RR46_13738 PE=3 SV=1
	Px.16308.ex	brown, ok, white	3	brown, ok, white		IPR011993 PH domain-like IPR014352 FERM/acyl-CoA-binding protein, 3-helical bundle IPR018980 FERM, C-terminal PH-like domain IPR019748 FERM central domain IPR019749 Band 4.1 domain	-	similar to protein tyrosine phosphatase type 1; K02374 protein tyrosin phosphatase, non-receptor type 13 (PTPN13)	EXPA_DROME Protein expanded OS=Drosophila melanogascarleter GN=ex PE=1 SV=3	A0A194PH60_PAPXU Protein expanded OS=Papilio xuthus GN=RR46_13962 PE=4 SV=1
	Px.16383.CG9518	brown, ok, white	3	brown, ok, white		IPR000172 Glucose-methanol-choline oxidoreductase, N-terminal IPR007867 Glucose-methanol-choline oxidoreductase, C-terminal IPR023753 FAD/NAD(P)-binding domain	GO:0016491 GO:oxidoreductase activity GO:0016614 GO:oxidoreductase activity, acting on CH-OH group of donors GO:0050660 GO:flavin adenine dinucleotide binding GO:0055114 GO:oxidation-reduction process	GA21849 gene product from transcript GA21849-RA; K00108 choline dehydrogenase [EC:1.1.99.1]	DHGL_DROME Glucose dehydrogenase [FAD, quinone] OS=Drosophila melanogascarleter GN=Gld PE=3 SV=3	A0A194PID4_PAPXU Glucose dehydrogenase [acceptor] OS=Papilio xuthus GN=RR46_14029 PE=3 SV=1
	Px.16479.CG15221	brown, ok, white	3	brown, ok, white		IPR011701 Major facilitator superfamily IPR020846 Major facilitator superfamily domain	GO:0016021 GO:integral component of membrownane GO:0055085 GO:transmembrownane transport	NV14189; similar to synaptic vesicle protein; K06258 MFS transporter, VNT family, synaptic vesicle glycoprotein 2	SV2A_HUMAN Synaptic vesicle glycoprotein 2A OS=Homo sapiens GN=SV2A PE=1 SV=1	A0A194PJI3_PAPXU Synaptic vesicle glycoprotein 2A OS=Papilio xuthus GN=RR46_14105 PE=4 SV=1
	Px.16570.unknow	brown, ok, white	3		brown, ok, white	-	-	-	-	A0A194PPA4_PAPXU Uncharacterized protein OS=Papilio xuthus GN=RR46_14186 PE=4 SV=1
	Px.16669.CG6833	brown, ok, white	3	brown, ok, white		IPR012337 Ribonuclease H-like domain IPR013520 Exonuclease, RNase T/DNA polymerase III	GO:0003676 GO:nucleic acid binding	REX4, RNA exonuclease 4 homolog (S. cerevisiae); K01175 [EC:3.1.-.-]	REXO4_XENLA RNA exonuclease 4 OS=Xenopus laevis GN=rexo4 PE=2 SV=2	I4DK19_PAPXU Exonuclease OS=Papilio xuthus GN=RR46_14277 PE=2 SV=1
	Px.16787.CG3409	brown, ok, white	3	brown, ok, white		IPR011701 Major facilitator superfamily IPR020846 Major facilitator superfamily domain	GO:0016021 GO:integral component of membrownane GO:0055085 GO:transmembrownane transport	Slc16a14, 1110004H10Rik; solute carrier family 16 (monocarboxylic acid transporters), member 14; K08190 MFS transporter, MCP family, solute carrier family 16 (monocarboxylic acid transporters), member 14	MOT14_MOUSE Monocarboxylate transporter 14 OS=Mus musculus GN=Slc16a14 PE=2 SV=1	A0A194PK99_PAPXU Monocarboxylate transporter 14 OS=Papilio xuthus GN=RR46_14375 PE=4 SV=1
	Px.16788.unknow	brown, ok, white	3	brown, ok, white		-	-	-	-	A0A194PPU7_PAPXU Uncharacterized protein OS=Papilio xuthus GN=RR46_14376 PE=4 SV=1
	Px.16792.alpha4GT1	brown, ok, white	3		brown, ok, white	IPR007577 Glycosyltransferase, DXD sugar-binding motif IPR007652 Alpha 1,4-glycosyltransferase domain IPR029044 Nucleotide-diphospho-sugar transferases	-	similar to GA14400-PA; K01988 lactosylceramide 4-alpha-galactosyltransferase [EC:2.4.1.228]	A4GAT_RAT Lactosylceramide 4-alpha-galactosyltransferase OS=Rattus norvegicus GN=A4galt PE=1 SV=1	A0A194PKA4_PAPXU Lactosylceramide 4-alpha-galactosyltransferase OS=Papilio xuthus GN=RR46_14380 PE=4 SV=1
	Px.17038.epsilonTry	brown, ok, white	3		brown, ok, white	IPR001254 Serine proteases, trypsin domain IPR001314 Peptidase S1A, chymotrypsin family IPR009003 Peptidase S1, PA clan	GO:0004252 GO:serine-type endopeptidase activity GO:0006508 GO:proteolysis	trypsin ; K01312 trypsin [EC:3.4.21.4]	TMPS9_MOUSE Transmembrownane protease serine 9 OS=Mus musculus GN=Tmprss9 PE=3 SV=1	A0A194PCY4_PAPXU Transmembrownane protease serine 9 OS=Papilio xuthus GN=RR46_14591 PE=3 SV=1
	Px.17251.CG3609	brown, ok, white	3		brown, ok, white	IPR000683 Oxidoreductase, N-terminal IPR004104 Oxidoreductase, C-terminal IPR016040 NAD(P)-binding domain	GO:0008152 GO:metabolic process GO:0016491 GO:oxidoreductase activity GO:0055114 GO:oxidation-reduction process	uncharacterized oxidoreductase yrbE-like; K00010 myo-inositol 2-dehydrogenase [EC:1.1.1.18]	YRBE_BACSU Uncharacterized oxidoreductase YrbE OS=Bacillus subtilis (scarletrain 168) GN=yrbE PE=3 SV=2	A0A194PEX8_PAPXU Putative oxidoreductase yrbE OS=Papilio xuthus GN=RR46_14758 PE=4 SV=1
	Px.17350.CG17664	brown, ok, white	3	brown, ok, white		IPR000425 Major intrinsic protein IPR023271 Aquaporin-like	GO:0005215 GO:transporter activity GO:0006810 GO:transport GO:0016020 GO:membrownane	CG17664 gene product from transcript CG17664-RA; K09884 aquaporin rerated protein, invertebrownate	AQP4_MOUSE Aquaporin-4 OS=Mus musculus GN=Aqp4 PE=1 SV=2	A0A194PDD3_PAPXU Aquaporin-4 OS=Papilio xuthus GN=RR46_14850 PE=3 SV=1
	Px.17538.eIF.1A	brown, ok, white	3		brown, ok, white	IPR001253 Translation initiation factor 1A (eIF-1A) IPR006196 RNA-binding domain, S1, IF1 type IPR012340 Nucleic acid-binding, OB-fold	GO:0003723 GO:RNA binding GO:0003743 GO:translation initiation factor activity GO:0006413 GO:translational initiation	similar to Eukaryotic initiation factor 1A CG8053-PA; K03236 translation initiation factor 1A	IF1AX_PONAB Eukaryotic translation initiation factor 1A, X-chromosomal OS=Pongo abelii GN=EIF1AX PE=2 SV=3	G6DRL8_DANPL Eukaryotic translation initiation factor 1A OS=Danaus plexippus GN=KGM_07597 PE=3 SV=1
	Px.17728.crc	brown, ok, white	3	brown, ok, white		IPR004827 Basic-leucine zipper domain	GO:0003700 GO:transcription factor activity, sequence-specific DNA binding GO:0006355 GO:regulation of transcription, DNA-templated GO:0043565 GO:sequence-specific DNA binding	crc; cryptocephal; K04374 activating transcription factor 4	ATFC_BOMMO Activating transcription factor of chaperone OS=Bombyx mori GN=ATFC PE=2 SV=1	A0A194PE97_PAPXU Activating transcription factor of chaperone OS=Papilio xuthus GN=RR46_15180 PE=4 SV=1
	Px.17779.CG5642	brown, ok, white	3	brown, ok, white		IPR011990 Tetratricopeptide-like helical domain IPR019382 Translation initiation factor 3 complex subunit L	GO:0003743 GO:translation initiation factor activity GO:0005515 GO:protein binding GO:0005737 GO:cytoplasm GO:0005852 GO:eukaryotic translation initiation factor 3 complex	similar to eukaryotic translation initiation factor 3; K15029 translation initiation factor 3 subunit L	EIF3L_AEDAE Eukaryotic translation initiation factor 3 subunit L OS=Aedes aegypti GN=AAEL009617 PE=3 SV=1	I4DJD6_PAPXU Eukaryotic translation initiation factor 3 subunit L OS=Papilio xuthus GN=RR46_15220 PE=2 SV=1
	Px.03085.Cyp6a2	brown, scarlet, lightoid	3	brown, scarlet, lightoid		IPR001128 Cytochrome P450 IPR002401 Cytochrome P450, E-class, group I	GO:0005506 GO:iron ion binding GO:0016705 GO:oxidoreductase activity, acting on paired donors, with incorporation or reduction of molecular oxygen GO:0020037 GO:heme binding GO:0055114 GO:oxidation-reduction process	AGAP008212-PA; K15002 cytochrome P450, family 6 [EC:1.14.-.-]	CP6B4_PAPGL Cytochrome P450 6B4 OS=Papilio glaucus GN=CYP6B4 PE=2 SV=1	A0A194Q8F3_PAPXU Cytochrome P450 6B4 OS=Papilio xuthus GN=RR46_02599 PE=3 SV=1
	Px.05530.Jheh1	brown, scarlet, lightoid	3	brown, lightoid	scarlet	IPR000639 Epoxide hydrolase-like IPR010497 Epoxide hydrolase, N-terminal IPR029058 Alpha/Beta hydrolase fold	GO:0003824 GO:catalytic activity	Eh1, NV13267; epoxide hydrolase 1 (EC:3.3.2.9); K10719 juvenile hormone epoxide hydrolase	HYEP_BOMMO Juvenile hormone epoxide hydrolase OS=Bombyx mori GN=JHEH PE=1 SV=1	A0A194PZ48_PAPXU Juvenile hormone epoxide hydrolase OS=Papilio xuthus GN=RR46_04580 PE=4 SV=1
	Px.14405.CG1887	brown, scarlet, lightoid	3	scarlet	brown, lightoid	IPR002159 CD36 family	GO:0016020 GO:membrownane	SCARB1, CD36L1; scavenger receptor class B, member 1; K13885 scavenger receptor class B, member 1	SCRB1_BOVIN Scavenger receptor class B member 1 OS=Bos taurus GN=SCARB1 PE=2 SV=1	A0A194PSL0_PAPXU Scavenger receptor class B member 1 OS=Papilio xuthus GN=RR46_12327 PE=3 SV=1
	Px.03492.Mmp1	brown, scarlet, white	3	brown, scarlet, white		IPR000585 Hemopexin-like domain IPR001818 Peptidase M10, metallopeptidase IPR002477 Peptidoglycan binding-like IPR006026 Peptidase, metallopeptidase IPR018487 Hemopexin-like repeats IPR021190 Peptidase M10A IPR024079 Metallopeptidase, catalytic domain	GO:0004222 GO:metalloendopeptidase activity GO:0006508 GO:proteolysis GO:0008237 GO:metallopeptidase activity GO:0008270 GO:zinc ion binding GO:0031012 GO:extracellular matrix	Mmp25, F730048C11Rik, Leukolysin, MMP20, MT6-MMP; matrix metallopeptidase 25; K08003 matrix metalloproteinase-25 (membrownane-inserted) [EC:3.4.24.-]	MMP25_MOUSE Matrix metalloproteinase-25 OS=Mus musculus GN=Mmp25 PE=2 SV=1	A0A194Q490_PAPXU Matrix metalloproteinase-25 OS=Papilio xuthus GN=RR46_02951 PE=3 SV=1
	Px.07408.CG6472	brown, scarlet, white	3	scarlet	brown, white	IPR000734 Triacylglycerol lipase family IPR013818 Lipase/vitellogenin IPR029058 Alpha/Beta hydrolase fold	GO:0052689 GO:carboxylic escarleter hydrolase activity	CG5665 gene product from transcript CG5665-RA (EC:3.1.1.34); K01059 lipoprotein lipase [EC:3.1.1.34]	LIPP_MYOCO Pancreatic triacylglycerol lipase (Fragment) OS=Myocascarletor coypus GN=PNLIP PE=2 SV=1	A0A194QC74_PAPXU Pancreatic triacylglycerol lipase OS=Papilio xuthus GN=RR46_06182 PE=3 SV=1
	Px.10049.Klp3A	brown, scarlet, white	3		brown, scarlet, white	IPR001752 Kinesin motor domain IPR027417 P-loop containing nucleoside triphosphate hydrolase IPR033467 Tesmin/TSO1-like CXC domain	GO:0003777 GO:microtubule motor activity GO:0005524 GO:ATP binding GO:0007018 GO:microtubule-based movement GO:0008017 GO:microtubule binding	kinesin-4B; kinesin 4B; K10395 kinesin family member 4/7/21/27	KIF4_MOUSE Chromosome-associated kinesin KIF4 OS=Mus musculus GN=Kif4 PE=1 SV=3	A0A194Q7D3_PAPXU Chromosome-associated kinesin KIF4 OS=Papilio xuthus GN=RR46_08489 PE=3 SV=1
	Px.12055.PGRP.LB	brown, scarlet, white	3	brown, scarlet, white		IPR002502 N-acetylmuramoyl-L-alanine amidase domain IPR006619 Peptidoglycan recognition protein family domain, metazoa/bacteria	GO:0008270 GO:zinc ion binding GO:0008745 GO:N-acetylmuramoyl-L-alanine amidase activity GO:0009253 GO:peptidoglycan catabolic process	peptidoglycan recognition protein sb2 ; K01446 N-acetylmuramoyl-L-alanine amidase [EC:3.5.1.28]	PGPLB_DROME Peptidoglycan-recognition protein LB OS=Drosophila melanogascarleter GN=PGRP-LB PE=1 SV=1	A0A194Q0S5_PAPXU Peptidoglycan-recognition protein LB OS=Papilio xuthus GN=RR46_10231 PE=4 SV=1
	Px.12927.Cpr49Aa	brown, scarlet, white	3		brown, scarlet, white	IPR000618 Insect cuticle protein	GO:0042302 GO:scarletructural conscarletituent of cuticle	-	CUD2_SCHGR Endocuticle scarletructural glycoprotein SgAbd-2 OS=Schiscarletocerca gregaria PE=1 SV=1	I4DIE4_PAPXU Cuticular protein PxutCPR32 OS=Papilio xuthus GN=RR46_11035 PE=2 SV=1
	Px.15358.CG7196	brown, scarlet, white	3		brown, scarlet, white	-	-	-	-	A0A194PLV6_PAPXU Uncharacterized protein OS=Papilio xuthus GN=RR46_13138 PE=4 SV=1
	Px.02252.dp	brown, white, lightoid	3	brown, white, lightoid		-	-	-	-	A0A194QGA9_PAPXU Uncharacterized protein OS=Papilio xuthus GN=RR46_01919 PE=4 SV=1
	Px.03405.spz5	brown, white, lightoid	3		brown, white, lightoid	IPR029034 Cyscarletine-knot cytokine IPR032104 Spaetzle	-	-	SPZ5_DROME Protein spaetzle 5 OS=Drosophila melanogascarleter GN=spz5 PE=1 SV=1	A0A194QBM0_PAPXU Protein spaetzle OS=Papilio xuthus GN=RR46_02870 PE=4 SV=1
	Px.08769.unknow	brown, white, lightoid	3	brown, white, lightoid		-	-	-	-	A0A194Q2I3_PAPXU Uncharacterized protein OS=Papilio xuthus GN=RR46_07362 PE=4 SV=1
	Px.09319.Spn6	brown, white, lightoid	3		brown, white, lightoid	IPR023796 Serpin domain	-	alaserpin; K13963 serpin B	ACH1_BOMMO Antichymotrypsin-1 OS=Bombyx mori PE=1 SV=1	A0A194QGM2_PAPXU Antichymotrypsin-1 OS=Papilio xuthus GN=RR46_07844 PE=3 SV=1
	Px.09790.Acph.1	brown, white, lightoid	3	brown, white, lightoid		IPR000560 Hiscarletidine phosphatase superfamily, clade-2 IPR029033 Hiscarletidine phosphatase superfamily	GO:0003993 GO:acid phosphatase activity	Proscarletatic acid phosphatase precursor, putative (EC:3.1.3.2); K14410 acid phosphatase [EC:3.1.3.2]	PPAT_XENLA Tescarleticular acid phosphatase homolog OS=Xenopus laevis GN=acpt PE=2 SV=1	A0A194PFP9_PAPXU Tescarleticular acid phosphatase-like OS=Papilio xuthus GN=RR46_08279 PE=4 SV=1
	Px.09875.gammaCop	brown, white, lightoid	3	brown, white, lightoid		IPR002553 Clathrin/coatomer adaptor, adaptin-like, N-terminal IPR009028 Coatomer/calthrin adaptor appendage, C-terminal subdomain IPR011989 Armadillo-like helical IPR013040 Coatomer, gamma subunit, appendage, Ig-like subdomain IPR013041 Coatomer/clathrin adaptor appendage, Ig-like subdomain IPR015873 Clathrin alpha-adaptin/coatomer adaptor, appendage, C-terminal subdomain IPR016024 Armadillo-type…	GO:0005198 GO:scarletructural molecule activity GO:0005488 GO:binding GO:0006886 GO:intracellular protein transport GO:0016192 GO:vesicle-mediated transport GO:0030117 GO:membrownane coat GO:0030126 GO:COPI vesicle coat	similar to F-box protein, helicase, 18; K10300 F-box protein, helicase, 18 [EC:3.6.4.12]	COPG_DROPS Coatomer subunit gamma OS=Drosophila pseudoobscura pseudoobscura GN=gammaCop PE=3 SV=1	A0A194PEY4_PAPXU Coatomer subunit gamma OS=Papilio xuthus GN=RR46_08352 PE=3 SV=1
	Px.09945.skf	brown, white, lightoid	3	brown, white, lightoid		IPR001452 SH3 domain IPR001478 PDZ domain IPR004172 L27 domain IPR008145 Guanylate kinase/L-type calcium channel beta subunit IPR011511 Variant SH3 domain IPR014775 L27 domain, C-terminal IPR027417 P-loop containing nucleoside triphosphate hydrolase	GO:0005515 GO:protein binding	mpp5; membrownane protein, palmitoylated 5 (MAGUK p55 subfamily member 5); K06091 membrownane protein, palmitoylated 5 (MAGUK p55 subfamily member 5)	MPP7_DANRE MAGUK p55 subfamily member 7 OS=Danio rerio GN=mpp7 PE=1 SV=1	A0A194PLK2_PAPXU MAGUK p55 subfamily member 7 OS=Papilio xuthus GN=RR46_08411 PE=4 SV=1
	Px.11459.unknow	brown, white, lightoid	3	brown, white, lightoid		-	-	-	-	A0A194QGA3_PAPXU Uncharacterized protein OS=Papilio xuthus GN=RR46_09684 PE=4 SV=1
	Px.14908.CG7878	brown, white, lightoid	3	brown, white, lightoid		IPR001650 Helicase, C-terminal IPR011545 DEAD/DEAH box helicase domain IPR014001 Helicase superfamily 1/2, ATP-binding domain IPR027417 P-loop containing nucleoside triphosphate hydrolase	GO:0003676 GO:nucleic acid binding GO:0005524 GO:ATP binding	DDX43; DEAD (Asp-Glu-Ala-Asp) box polypeptide 43; K12823 ATP-dependent RNA helicase DDX5/DBP2 [EC:3.6.4.13]	DDX43_HUMAN Probable ATP-dependent RNA helicase DDX43 OS=Homo sapiens GN=DDX43 PE=2 SV=2	A0A194PTV4_PAPXU Putative ATP-dependent RNA helicase DDX43 OS=Papilio xuthus GN=RR46_12777 PE=3 SV=1
	Px.16696.unknow	brown, white, lightoid	3	brown, white, lightoid		IPR011032 GroES-like IPR013149 Alcohol dehydrogenase, C-terminal IPR016040 NAD(P)-binding domain IPR020843 Polyketide synthase, enoylreductase domain	GO:0016491 GO:oxidoreductase activity GO:0055114 GO:oxidation-reduction process	NV14581; similar to alcohol dehydrogenase; K13948 roscarletaglandin reductase 1 [EC:1.3.1.74 1.3.1.48]	PTGR1_BOVIN Proscarletaglandin reductase 1 OS=Bos taurus GN=PTGR1 PE=2 SV=1	A0A194PID5_PAPXU Proscarletaglandin reductase 1 OS=Papilio xuthus GN=RR46_14298 PE=4 SV=1
	Px.05906.ed	ok, scarlet, lightoid	3		ok, scarlet, lightoid	IPR003598 Immunoglobulin subtype 2 IPR003599 Immunoglobulin subtype IPR003961 Fibrownonectin type III IPR007110 Immunoglobulin-like domain IPR013098 Immunoglobulin I-set IPR013106 Immunoglobulin V-set domain IPR013162 CD80-like, immunoglobulin C2-set IPR013783 Immunoglobulin-like fold	GO:0005515 GO:protein binding	similar to Down syndrome cell adhesion molecule; K06767 Down syndrome cell adhesion molecule	HMCN1_HUMAN Hemicentin-1 OS=Homo sapiens GN=HMCN1 PE=1 SV=2	A0A194PTY4_PAPXU Hemicentin-1 OS=Papilio xuthus GN=RR46_04902 PE=4 SV=1
	Px.07269.CG15666	ok, scarlet, lightoid	3	ok, scarlet, lightoid		IPR017986 WD40-repeat-containing domain IPR028073 PTHB1, N-terminal domain IPR028074 PTHB1, C-terminal domain	GO:0005515 GO:protein binding	-	PTHB1_MOUSE Protein PTHB1 OS=Mus musculus GN=Bbs9 PE=1 SV=2	A0A194Q8A3_PAPXU Protein PTHB1 OS=Papilio xuthus GN=RR46_06063 PE=4 SV=1
	Px.08723.unknow	ok, scarlet, white	3		ok, scarlet, white	-	-	-	-	A0A194PXV9_PAPXU Uncharacterized protein OS=Papilio xuthus GN=RR46_07336 PE=4 SV=1
	Px.09514.CG12237	ok, scarlet, white	3		ok, scarlet, white	IPR016965 Phosphatase PHOSPHO-type IPR023214 HAD-like domain	GO:0016791 GO:phosphatase activity	similar to pyridoxal phosphate phosphatase phospho2; K13248 pyridoxal phosphate phosphatase PHOSPHO2 [EC:3.1.3.74]	PHOP2_RAT Pyridoxal phosphate phosphatase PHOSPHO2 OS=Rattus norvegicus GN=Phospho2 PE=2 SV=1	A0A194QFI6_PAPXU Pyridoxal phosphate phosphatase PHOSPHO2 OS=Papilio xuthus GN=RR46_08028 PE=4 SV=1
	Px.12926.Cpr49Aa	ok, scarlet, white	3		ok, scarlet, white	IPR000618 Insect cuticle protein	GO:0042302 GO:scarletructural conscarletituent of cuticle	-	CUD2_SCHGR Endocuticle scarletructural glycoprotein SgAbd-2 OS=Schiscarletocerca gregaria PE=1 SV=1	A0A194PY11_PAPXU Endocuticle scarletructural glycoprotein SgAbd-2 OS=Papilio xuthus GN=RR46_11034 PE=4 SV=1
	Px.00542.unknow	ok, white, lightoid	3	ok, white, lightoid		-	-	-	-	A0A0N1I420_PAPXU Uncharacterized protein OS=Papilio xuthus GN=RR46_00398 PE=4 SV=1
	Px.00627.CG3409	ok, white, lightoid	3	ok, white, lightoid		IPR020846 Major facilitator superfamily domain	-	novel protein similar to vertebrownate solute carrier family 16 (monocarboxylic acid transporters), member 3 (SLC16A3); K08180 MFS transporter, MCP family, solute carrier family 16 (monocarboxylic acid transporters), member 3	MOT10_DANRE Monocarboxylate transporter 10 OS=Danio rerio GN=slc16a10 PE=2 SV=1	A0A0N0P9H5_PAPXU Uncharacterized protein OS=Papilio xuthus GN=RR46_00474 PE=4 SV=1
	Px.01661.Taz	ok, white, lightoid	3		ok, white, lightoid	IPR000872 Tafazzin IPR002123 Phospholipid/glycerol acyltransferase	GO:0006644 GO:phospholipid metabolic process GO:0008152 GO:metabolic process GO:0016746 GO:transferase activity, transferring acyl groups	NV17526; similar to ENSANGP00000010939; K13511 monolysocardiolipin acyltransferase [EC:2.3.1.-]	TAZ_DROME Tafazzin homolog OS=Drosophila melanogascarleter GN=Taz PE=2 SV=2	A0A0N1I9N6_PAPXU Tafazzin-like OS=Papilio xuthus GN=RR46_01389 PE=4 SV=1
	Px.03397.unknow	ok, white, lightoid	3	ok, white, lightoid		IPR002919 Trypsin Inhibitor-like, cyscarleteine rich domain	-	-	-	A0A194QD84_PAPXU Uncharacterized protein OS=Papilio xuthus GN=RR46_02862 PE=4 SV=1
	Px.04295.unknow	ok, white, lightoid	3	ok, white, lightoid		IPR011992 EF-hand domain pair	-	-	-	A0A194QDL2_PAPXU Uncharacterized protein OS=Papilio xuthus GN=RR46_03575 PE=4 SV=1
	Px.04478.eIF.3p40	ok, white, lightoid	3	ok, white, lightoid		-	-	similar to CG9124-PA, isoform A; K03247 translation initiation factor 3 subunit H	EIF3H_BOMMO Eukaryotic translation initiation factor 3 subunit H OS=Bombyx mori PE=2 SV=1	A0A194Q0Q2_PAPXU Eukaryotic translation initiation factor 3 subunit H OS=Papilio xuthus GN=RR46_03721 PE=4 SV=1
	Px.05684.Scp2	ok, white, lightoid	3	ok, white, lightoid		IPR002048 EF-hand domain IPR011992 EF-hand domain pair	GO:0005509 GO:calcium ion binding	-	CEX2_CAEEL Calexcitin-2 OS=Caenorhabditis elegans GN=cex-2 PE=2 SV=3	A0A194Q8J7_PAPXU Calexcitin-2 OS=Papilio xuthus GN=RR46_04704 PE=4 SV=1
	Px.06436.trpgamma	ok, white, lightoid	3		ok, white, lightoid	IPR002110 Ankyrin repeat IPR013555 Transient receptor ion channel domain IPR020683 Ankyrin repeat-containing domain	GO:0005515 GO:protein binding	GH25026 gene product from transcript GH25026-RA; K05328 transient receptor potential cation channel subfamily C, invertebrownate	TRPG_DROME Transient receptor potential-gamma protein OS=Drosophila melanogascarleter GN=Trpgamma PE=1 SV=2	A0A194Q7W3_PAPXU Transient receptor potential-gamma protein OS=Papilio xuthus GN=RR46_05345 PE=4 SV=1
	Px.08366.orb2	ok, white, lightoid	3		ok, white, lightoid	IPR000504 RNA recognition motif domain IPR012677 Nucleotide-binding alpha-beta plait domain IPR032296 Cytoplasmic polyadenylation element-binding protein, ZZ domain	GO:0000166 GO:nucleotide binding GO:0003676 GO:nucleic acid binding	CPEB1; cytoplasmic polyadenylation element binding protein 1; K02602 oo18 RNA-binding protein	ORB2_DROME Translational regulator orb2 OS=Drosophila melanogascarleter GN=orb2 PE=1 SV=1	A0A194Q4F9_PAPXU Putative RNA-binding protein orb2 OS=Papilio xuthus GN=RR46_07013 PE=4 SV=1
	Px.08916.PMCA	ok, white, lightoid	3		ok, white, lightoid	-	-	GG16451 gene product from transcript GG16451-RA; K05850 Ca2+ transporting ATPase, plasma membrownane [EC:3.6.3.8]	-	A0A194Q525_PAPXU Uncharacterized protein OS=Papilio xuthus GN=RR46_07481 PE=4 SV=1
	Px.09296.CG13708	ok, white, lightoid	3	ok, white, lightoid		IPR001611 Leucine-rich repeat IPR003591 Leucine-rich repeat, typical subtype IPR032675 Leucine-rich repeat domain, L domain-like	GO:0005515 GO:protein binding	hypothetical protein; K13730 internalin A	LRC49_MOUSE Leucine-rich repeat-containing protein 49 OS=Mus musculus GN=Lrrc49 PE=1 SV=1	A0A194QF12_PAPXU Leucine-rich repeat-containing protein 49 OS=Papilio xuthus GN=RR46_07821 PE=4 SV=1
	Px.10960.unknow	ok, white, lightoid	3		ok, white, lightoid	-	-	-	-	A0A194PVB7_PAPXU Uncharacterized protein OS=Papilio xuthus GN=RR46_09248 PE=4 SV=1
	Px.11391.CG6277	ok, white, lightoid	3	ok, white, lightoid		IPR000734 Triacylglycerol lipase family IPR013818 Lipase/vitellogenin IPR029058 Alpha/Beta hydrolase fold	GO:0052689 GO:carboxylic escarleter hydrolase activity	CG17191 gene product from transcript CG17191-RA (EC:3.1.1.3 3.1.1.32); K01046 triacylglycerol lipase [EC:3.1.1.3]; K01058 phospholipase A1 [EC:3.1.1.32]	LIPR2_MYOCO Pancreatic lipase-related protein 2 OS=Myocascarletor coypus GN=PNLIPRP2 PE=1 SV=1	A0A194PYJ7_PAPXU Pancreatic lipase-related protein 2 OS=Papilio xuthus GN=RR46_09622 PE=3 SV=1
	Px.12436.CG14709	ok, white, lightoid	3	ok, white, lightoid		IPR003439 ABC transporter-like IPR003593 AAA+ ATPase domain IPR011527 ABC transporter type 1, transmembrownane domain IPR027417 P-loop containing nucleoside triphosphate hydrolase	GO:0005524 GO:ATP binding GO:0006810 GO:transport GO:0016021 GO:integral component of membrownane GO:0016887 GO:ATPase activity GO:0042626 GO:ATPase activity, coupled to transmembrownane movement of subscarletances GO:0055085 GO:transmembrownane transport	similar to AGAP006427-PA; K05673 ATP-binding cassette, subfamily C (CFTR/MRP), member 4	MRP4_HUMAN Multidrug resiscarletance-associated protein 4 OS=Homo sapiens GN=ABCC4 PE=1 SV=3	A0A194PJX3_PAPXU Multidrug resiscarletance-associated protein 4 OS=Papilio xuthus GN=RR46_10583 PE=4 SV=1
	Px.12711.hb	ok, white, lightoid	3	ok, white, lightoid		IPR013087 Zinc finger C2H2-type/integrase DNA-binding domain IPR015880 Zinc finger, C2H2-like	GO:0003676 GO:nucleic acid binding	hunchback protein ; K09213 hunchback	HUNB_BOMMO Protein hunchback (Fragment) OS=Bombyx mori GN=hb PE=2 SV=1	A0A194PLG6_PAPXU Protein hunchback OS=Papilio xuthus GN=RR46_10834 PE=4 SV=1
	Px.13010.Spn6	ok, white, lightoid	3	ok, white, lightoid		IPR002919 Trypsin Inhibitor-like, cyscarleteine rich domain IPR023796 Serpin domain	-	GH19862 gene product from transcript GH19862-RA; K13963 serpin B	ACH2_BOMMO Antichymotrypsin-2 OS=Bombyx mori PE=1 SV=1	A0A194PXE0_PAPXU Antichymotrypsin-2 OS=Papilio xuthus GN=RR46_11113 PE=3 SV=1
	Px.13272.Mdr50	ok, white, lightoid	3	ok, white, lightoid		IPR003439 ABC transporter-like IPR003593 AAA+ ATPase domain IPR011527 ABC transporter type 1, transmembrownane domain IPR027417 P-loop containing nucleoside triphosphate hydrolase	GO:0005524 GO:ATP binding GO:0006810 GO:transport GO:0016021 GO:integral component of membrownane GO:0016887 GO:ATPase activity GO:0042626 GO:ATPase activity, coupled to transmembrownane movement of subscarletances GO:0055085 GO:transmembrownane transport	similar to Multi drug resiscarletance 50 CG8523-PA; K05658 ATP-binding cassette, subfamily B (MDR/TAP), member 1	MDR1A_MOUSE Multidrug resiscarletance protein 1A OS=Mus musculus GN=Abcb1a PE=1 SV=3	A0A194PRQ0_PAPXU Multidrug resiscarletance protein 3 OS=Papilio xuthus GN=RR46_11341 PE=4 SV=1
	Px.13851.pAbp	ok, white, lightoid	3	ok, white, lightoid		IPR000504 RNA recognition motif domain IPR002004 Polyadenylate-binding protein/Hyperplascarletic disc protein IPR003954 RNA recognition motif domain, eukaryote IPR012677 Nucleotide-binding alpha-beta plait domain	GO:0000166 GO:nucleotide binding GO:0003676 GO:nucleic acid binding GO:0003723 GO:RNA binding	NV16210; similar to poly A binding protein; K13126 polyadenylate-binding protein	PABP1_RAT Polyadenylate-binding protein 1 OS=Rattus norvegicus GN=Pabpc1 PE=1 SV=1	A0A194PQ29_PAPXU Polyadenylate-binding protein OS=Papilio xuthus GN=RR46_11848 PE=3 SV=1
	Px.15158.unknow	ok, white, lightoid	3	ok, white, lightoid		-	-	-	-	A0A194PK42_PAPXU Uncharacterized protein OS=Papilio xuthus GN=RR46_12971 PE=4 SV=1
	Px.15893.Fmo.1	ok, white, lightoid	3		ok, white, lightoid	IPR023753 FAD/NAD(P)-binding domain	GO:0016491 GO:oxidoreductase activity GO:0055114 GO:oxidation-reduction process	Fmo-1; Flavin-containing monooxygenase 1 (EC:1.14.13.8); K00485 dimethylaniline monooxygenase (N-oxide forming) [EC:1.14.13.8]	SNO1_TYRJA Senecionine N-oxygenase OS=Tyria jacobaeae GN=sno1 PE=1 SV=1	A0A194PH39_PAPXU Uncharacterized protein OS=Papilio xuthus GN=RR46_13584 PE=4 SV=1
	Px.03401.slo	scarlet, white, lightoid	3	scarlet	white, lightoid	-	-	Slo, NV50154; slowpoke; K04936 potassium large conductance calcium-activated channel subfamily M alpha member 1	SLO_DROME Calcium-activated potassium channel slowpoke OS=Drosophila melanogascarleter GN=slo PE=1 SV=3	A0A194QBZ3_PAPXU Calcium-activated potassium channel slowpoke OS=Papilio xuthus GN=RR46_02866 PE=4 SV=1
	Px.04829.unknow	scarlet, white, lightoid	3	scarlet, white, lightoid		-	-	-	-	A0A194QI09_PAPXU Uncharacterized protein OS=Papilio xuthus GN=RR46_04030 PE=4 SV=1
	Px.08808.form3	scarlet, white, lightoid	3	scarlet	white, lightoid	IPR010472 Formin, FH3 domain IPR016024 Armadillo-type fold	GO:0003779 GO:actin binding GO:0005488 GO:binding GO:0016043 GO:cellular component organization	similar to disheveled associated activator of morphogenesis; K04512 dishevelled associated activator of morphogenesis	INF2_HUMAN Inverted formin-2 OS=Homo sapiens GN=INF2 PE=1 SV=2	A0A194PWD4_PAPXU Inverted formin-2 OS=Papilio xuthus GN=RR46_07384 PE=4 SV=1
	Px.10103.Ppn	scarlet, white, lightoid	3	scarlet	white, lightoid	IPR000884 Thrombospondin type-1 (TSP1) repeat IPR002223 Pancreatic trypsin inhibitor Kunitz domain IPR003598 Immunoglobulin subtype 2 IPR003599 Immunoglobulin subtype IPR007110 Immunoglobulin-like domain IPR008197 WAP-type 'four-disulfide core' domain IPR010294 ADAM-TS Spacer 1 IPR013273 Peptidase M12B, ADAM-TS IPR013783 Immunoglobulin-like fold	GO:0004222 GO:metalloendopeptidase activity GO:0004867 GO:serine-type endopeptidase inhibitor activity GO:0005515 GO:protein binding GO:0005576 GO:extracellular region GO:0005578 GO:proteinaceous extracellular matrix GO:0008237 GO:metallopeptidase activity GO:0008270 GO:zinc ion binding GO:0030414 GO:peptidase inhibitor activity GO:0031012 GO:extracellular matrix	similar to ADAM metallopeptidase with thrombospondin type 1 motif, 6 preproprotein; K08621 a disintegrin and metalloproteinase with thrombospondin motifs 6 [EC:3.4.24.-]	PPN_DROME Papilin OS=Drosophila melanogascarleter GN=Ppn PE=1 SV=2	A0A194Q7I1_PAPXU Papilin OS=Papilio xuthus GN=RR46_08534 PE=4 SV=1
	Px.16960.unknow	scarlet, white, lightoid	3		scarlet, white, lightoid	-	-	-	-	A0A194PCK7_PAPXU Uncharacterized protein OS=Papilio xuthus GN=RR46_14525 PE=4 SV=1
	Px.17261.CG7580	scarlet, white, lightoid	3	scarlet, white, lightoid		IPR004205 Cytochrome b-c1 complex subunit 8	GO:0008121 GO:ubiquinol-cytochrome-c reductase activity	ubiquinol-cytochrome C reductase complex, putative (EC:1.10.2.2); K00418 ubiquinol-cytochrome c reductase subunit 8 [EC:1.10.2.2]	QCR8_MOUSE Cytochrome b-c1 complex subunit 8 OS=Mus musculus GN=Uqcrq PE=1 SV=3	A0A194PEY7_PAPXU Cytochrome b-c1 complex subunit 8 OS=Papilio xuthus GN=RR46_14768 PE=4 SV=1
	Px.00144.Jheh3	brown, lightoid	2	brown, lightoid		IPR000073 Alpha/beta hydrolase fold-1 IPR000639 Epoxide hydrolase-like IPR029058 Alpha/Beta hydrolase fold	GO:0003824 GO:catalytic activity	similar to CG15102-PA, isoform A; K10719 juvenile hormone epoxide hydrolase	HYEP_BOMMO Juvenile hormone epoxide hydrolase OS=Bombyx mori GN=JHEH PE=1 SV=1	A0A0N1IKB1_PAPXU Juvenile hormone epoxide hydrolase (Fragment) OS=Papilio xuthus GN=RR46_00059 PE=4 SV=1
	Px.00717.unknow	brown, lightoid	2	brown, lightoid		-	-	-	-	A0A0N1IN04_PAPXU Uncharacterized protein OS=Papilio xuthus GN=RR46_00554 PE=4 SV=1
	Px.00726.unknow	brown, lightoid	2		brown, lightoid	-	-	-	-	A0A0N0PF48_PAPXU Uncharacterized protein OS=Papilio xuthus GN=RR46_00559 PE=4 SV=1
	Px.01207.Fmo.1	brown, lightoid	2	brown, lightoid		-	-	-	-	A0A0N0P9S0_PAPXU Uncharacterized protein OS=Papilio xuthus GN=RR46_00969 PE=4 SV=1
	Px.01242.unknow	brown, lightoid	2		brown, lightoid	IPR013057 Amino acid transporter, transmembrownane domain	-	hypothetical protein LOC660829; K14995 solute carrier family 38 (sodium-coupled neutral amino acid transporter), member 9	S38A9_DANRE Sodium-coupled neutral amino acid transporter 9 OS=Danio rerio GN=slc38a9 PE=2 SV=1	A0A0N1PEX9_PAPXU Putative sodium-coupled neutral amino acid transporter 9 OS=Papilio xuthus GN=RR46_00996 PE=4 SV=1
	Px.02043.GscarletD1	brown, lightoid	2	brown, lightoid		IPR004045 Glutathione S-transferase, N-terminal IPR004046 Glutathione S-transferase, C-terminal IPR010987 Glutathione S-transferase, C-terminal-like IPR012336 Thioredoxin-like fold	GO:0005515 GO:protein binding	GscarletD1-5 protein, putative (EC:2.5.1.18); K00799 glutathione S-transferase [EC:2.5.1.18]	GscarletD1_DROME Glutathione S-transferase D1 OS=Drosophila melanogascarleter GN=GscarletD1 PE=1 SV=1	A0A194QLP8_PAPXU Glutathione S-transferase 1-1 OS=Papilio xuthus GN=RR46_01740 PE=3 SV=1
	Px.02246.CG4538	brown, lightoid	2		brown, lightoid	IPR003593 AAA+ ATPase domain IPR003959 ATPase, AAA-type, core IPR019489 Clp ATPase, C-terminal IPR027417 P-loop containing nucleoside triphosphate hydrolase	GO:0005524 GO:ATP binding	ATP-dependent Clp protease ATP-binding subunit clpX-like, mitochondrial-like; K03544 ATP-dependent Clp protease ATP-binding subunit ClpX	CLPX_HUMAN ATP-dependent Clp protease ATP-binding subunit clpX-like, mitochondrial OS=Homo sapiens GN=CLPX PE=1 SV=2	A0A194QFX1_PAPXU ATP-dependent Clp protease ATP-binding subunit clpX-like, mitochondrial OS=Papilio xuthus GN=RR46_01913 PE=4 SV=1
	Px.02301.Cyp6a23	brown, lightoid	2	brown, lightoid		IPR001128 Cytochrome P450 IPR002401 Cytochrome P450, E-class, group I	GO:0005506 GO:iron ion binding GO:0016705 GO:oxidoreductase activity, acting on paired donors, with incorporation or reduction of molecular oxygen GO:0020037 GO:heme binding GO:0055114 GO:oxidation-reduction process	CYP6AS13; cytochrome P450 6AS13; K15002 cytochrome P450, family 6 [EC:1.14.-.-]	CP6B4_PAPGL Cytochrome P450 6B4 OS=Papilio glaucus GN=CYP6B4 PE=2 SV=1	A0A194QM16_PAPXU Cytochrome P450 6B4 OS=Papilio xuthus GN=RR46_01966 PE=3 SV=1
	Px.03128.Sdc	brown, lightoid	2	brown	lightoid	IPR003585 Neurexin/syndecan/glycophorin C IPR027789 Syndecan/Neurexin domain	-	GH20057 gene product from transcript GH20057-RA; K06257 syndecan	SDC_DROME Syndecan OS=Drosophila melanogascarleter GN=Sdc PE=2 SV=2	A0A194Q9Z2_PAPXU Syndecan OS=Papilio xuthus GN=RR46_02634 PE=3 SV=1
	Px.03553.unknow	brown, lightoid	2	brown, lightoid		-	-	-	-	A0A194Q4E4_PAPXU Uncharacterized protein OS=Papilio xuthus GN=RR46_03006 PE=4 SV=1
	Px.03579.mthl1	brown, lightoid	2		brown, lightoid	IPR000832 GPCR, family 2, secretin-like	GO:0004930 GO:G-protein coupled receptor activity GO:0007186 GO:G-protein coupled receptor signaling pathway GO:0016021 GO:integral component of membrownane	GA18231 gene product from transcript GA18231-RA; K04599 G protein-coupled receptor Mth (Methuselah protein)	MTH1_DROME Probable G-protein coupled receptor Mth-like 1 OS=Drosophila melanogascarleter GN=mthl1 PE=2 SV=1	A0A194Q3W7_PAPXU Putative G-protein coupled receptor Mth-like 1 OS=Papilio xuthus GN=RR46_03019 PE=4 SV=1
	Px.03849.unknow	brown, lightoid	2	brown, lightoid		IPR000477 Reverse transcriptase domain	-	similar to advillin; K08017 advillin	RTBS_DROME Probable RNA-directed DNA polymerase from transposon BS OS=Drosophila melanogascarleter GN=RTase PE=2 SV=1	A0A194QGG5_PAPXU Putative RNA-directed DNA polymerase from transposon BS OS=Papilio xuthus GN=RR46_03239 PE=4 SV=1
	Px.04196.CG8036	brown, lightoid	2		brown, lightoid	IPR005474 Transketolase, N-terminal IPR005475 Transketolase-like, pyrimidine-binding domain IPR009014 Transketolase C-terminal/Pyruvate-ferredoxin oxidoreductase domain II IPR029061 Thiamin diphosphate-binding fold IPR033248 Transketolase, C-terminal domain	GO:0003824 GO:catalytic activity GO:0008152 GO:metabolic process	transketolase ; K00615 transketolase [EC:2.2.1.1]	TKTL2_MOUSE Transketolase-like protein 2 OS=Mus musculus GN=Tktl2 PE=1 SV=1	A0A194QJ05_PAPXU Transketolase-like protein 2 OS=Papilio xuthus GN=RR46_03502 PE=4 SV=1
	Px.05331.ImpL3	brown, lightoid	2		brown, lightoid	IPR001236 Lactate/malate dehydrogenase, N-terminal IPR001557 L-lactate/malate dehydrogenase IPR015955 Lactate dehydrogenase/glycoside hydrolase, family 4, C-terminal IPR016040 NAD(P)-binding domain IPR022383 Lactate/malate dehydrogenase, C-terminal	GO:0003824 GO:catalytic activity GO:0005975 GO:carbohydrate metabolic process GO:0016491 GO:oxidoreductase activity GO:0016616 GO:oxidoreductase activity, acting on the CH-OH group of donors, NAD or NADP as acceptor GO:0019752 GO:carboxylic acid metabolic process GO:0055114 GO:oxidation-reduction process	AGAP004880-PB; K00016 L-lactate dehydrogenase [EC:1.1.1.27]	LDH_DROME L-lactate dehydrogenase OS=Drosophila melanogascarleter GN=ImpL3 PE=2 SV=1	A0A194PLZ3_PAPXU L-lactate dehydrogenase OS=Papilio xuthus GN=RR46_04415 PE=3 SV=1
	Px.05431.ppk13	brown, lightoid	2	brown, lightoid		IPR001873 Na+ channel, amiloride-sensitive	GO:0005272 GO:sodium channel activity GO:0006814 GO:sodium ion transport GO:0016020 GO:membrownane	GA17142 gene product from transcript GA17142-RA; K04832 amiloride-sensitive cation channel 5, intescarletinal	PPK28_DROME Pickpocket protein 28 OS=Drosophila melanogascarleter GN=ppk28 PE=1 SV=2	A0A194PNV6_PAPXU Sodium channel protein Nach OS=Papilio xuthus GN=RR46_04497 PE=3 SV=1
	Px.05703.unknow	brown, lightoid	2	brown	lightoid	-	-	IRS, InRS, chico; insulin receptor subscarletrate; K07187 insulin receptor subscarletrate	-	A0A194Q410_PAPXU Uncharacterized protein OS=Papilio xuthus GN=RR46_04723 PE=4 SV=1
	Px.05900.unknow	brown, lightoid	2		brown, lightoid	-	-	-	-	A0A194PTN0_PAPXU Uncharacterized protein OS=Papilio xuthus GN=RR46_04896 PE=4 SV=1
	Px.06038.unknow	brown, lightoid	2	brown	lightoid	-	-	-	-	A0A194PU96_PAPXU Uncharacterized protein OS=Papilio xuthus GN=RR46_05017 PE=4 SV=1
	Px.06685.ham	brown, lightoid	2	brown, lightoid		IPR007087 Zinc finger, C2H2 IPR013087 Zinc finger C2H2-type/integrase DNA-binding domain IPR015880 Zinc finger, C2H2-like	GO:0003676 GO:nucleic acid binding GO:0046872 GO:metal ion binding	similar to AML1-EVI-1 fusion protein; K04462 ecotropic virus integration site 1 protein	HAM_DROME Transcription factor hamlet OS=Drosophila melanogascarleter GN=ham PE=2 SV=1	A0A194PW17_PAPXU Transcription factor hamlet OS=Papilio xuthus GN=RR46_05571 PE=4 SV=1
	Px.07470.CG7458	brown, lightoid	2	brown, lightoid		IPR005828 Major facilitator, sugar transporter-like IPR020846 Major facilitator superfamily domain	GO:0016021 GO:integral component of membrownane GO:0022857 GO:transmembrownane transporter activity GO:0055085 GO:transmembrownane transport	similar to GA18316-PA; K08202 MFS transporter, OCT family, solute carrier family 22 (organic cation transporter), member 5	ORCT_DROME Organic cation transporter protein OS=Drosophila melanogascarleter GN=Orct PE=1 SV=1	A0A194QI00_PAPXU Organic cation transporter protein OS=Papilio xuthus GN=RR46_06239 PE=4 SV=1
	Px.07604.CG31272	brown, lightoid	2	brown, lightoid		IPR011701 Major facilitator superfamily IPR020846 Major facilitator superfamily domain	GO:0016021 GO:integral component of membrownane GO:0055085 GO:transmembrownane transport	similar to CG3168-PA, isoform A; K06258 MFS transporter, VNT family, synaptic vesicle glycoprotein 2	SV2A_MOUSE Synaptic vesicle glycoprotein 2A OS=Mus musculus GN=Sv2a PE=1 SV=1	A0A194QIC4_PAPXU Synaptic vesicle glycoprotein 2A OS=Papilio xuthus GN=RR46_06357 PE=4 SV=1
	Px.08197.CG34356	brown, lightoid	2	brown	lightoid	IPR000719 Protein kinase domain IPR011009 Protein kinase-like domain IPR011989 Armadillo-like helical IPR016024 Armadillo-type fold	GO:0004672 GO:protein kinase activity GO:0005488 GO:binding GO:0005524 GO:ATP binding GO:0006468 GO:protein phosphorylation	hypothetical protein; K08876 SCY1-like	SCYL2_HUMAN SCY1-like protein 2 OS=Homo sapiens GN=SCYL2 PE=1 SV=1	A0A194PS40_PAPXU SCY1-like protein 2 OS=Papilio xuthus GN=RR46_06861 PE=4 SV=1
	Px.08275.unknow	brown, lightoid	2	brown, lightoid		-	-	-	-	A0A194PTA3_PAPXU Uncharacterized protein OS=Papilio xuthus GN=RR46_06932 PE=4 SV=1
	Px.08403.spo	brown, lightoid	2	brown, lightoid		IPR001128 Cytochrome P450 IPR002401 Cytochrome P450, E-class, group I	GO:0005506 GO:iron ion binding GO:0016705 GO:oxidoreductase activity, acting on paired donors, with incorporation or reduction of molecular oxygen GO:0020037 GO:heme binding GO:0055114 GO:oxidation-reduction process	AGAP001039-PA; K14939 cytochrome P450, family 307, subfamily A	CP307_DROME Cytochrome P450 307a1 OS=Drosophila melanogascarleter GN=spo PE=1 SV=3	A0A194Q627_PAPXU Cytochrome P450 307a1 OS=Papilio xuthus GN=RR46_07050 PE=3 SV=1
	Px.08847.unknow	brown, lightoid	2		brown, lightoid	-	-	-	-	A0A194PXC7_PAPXU Uncharacterized protein OS=Papilio xuthus GN=RR46_07420 PE=4 SV=1
	Px.09543.CG31150	brown, lightoid	2	brown, lightoid		IPR001747 Lipid transport protein, N-terminal IPR011030 Vitellinogen, superhelical	GO:0005319 GO:lipid transporter activity GO:0006869 GO:lipid transport	hypothetical protein LOC411955; K13211 GC-rich sequence DNA-binding factor	-	A0A194QFK9_PAPXU Uncharacterized protein OS=Papilio xuthus GN=RR46_08053 PE=4 SV=1
	Px.09845.CG2930	brown, lightoid	2	brown, lightoid		IPR000109 Proton-dependent oligopeptide transporter family IPR020846 Major facilitator superfamily domain	GO:0005215 GO:transporter activity GO:0006810 GO:transport GO:0016020 GO:membrownane	Oligopeptide transporter, putative; K14206 solute carrier family 15 (oligopeptide transporter), member 1	S15A2_MOUSE Solute carrier family 15 member 2 OS=Mus musculus GN=Slc15a2 PE=1 SV=1	A0A194PEW5_PAPXU Solute carrier family 15 member 2 OS=Papilio xuthus GN=RR46_08332 PE=4 SV=1
	Px.09967.unknow	brown, lightoid	2		brown, lightoid	-	-	-	-	A0A194PH18_PAPXU Uncharacterized protein OS=Papilio xuthus GN=RR46_08430 PE=4 SV=1
	Px.10002.CG10467	brown, lightoid	2		brown, lightoid	IPR008183 Aldose 1-/Glucose-6-phosphate 1-epimerase IPR011013 Galactose mutarotase-like domain IPR014718 Glycoside hydrolase-type carbohydrate-binding	GO:0003824 GO:catalytic activity GO:0005975 GO:carbohydrate metabolic process GO:0016853 GO:isomerase activity GO:0030246 GO:carbohydrate binding	aldose-1-epimerase ; K01785 aldose 1-epimerase [EC:5.1.3.3]	GALM_BOVIN Aldose 1-epimerase OS=Bos taurus GN=GALM PE=2 SV=1	A0A194PFG6_PAPXU Aldose 1-epimerase OS=Papilio xuthus GN=RR46_08453 PE=4 SV=1
	Px.10041.fkh	brown, lightoid	2	brown, lightoid		IPR001766 Fork head domain IPR011991 Winged helix-turn-helix DNA-binding domain IPR013638 Fork-head N-terminal	GO:0003700 GO:transcription factor activity, sequence-specific DNA binding GO:0006355 GO:regulation of transcription, DNA-templated GO:0008134 GO:transcription factor binding GO:0019904 GO:protein domain specific binding GO:0043565 GO:sequence-specific DNA binding	GE10507 gene product from transcript GE10507-RA; K08035 forkhead box protein A2, hepatocyte nuclear factor 3-beta	SGF1_BOMMO Silk gland factor 1 OS=Bombyx mori GN=SGF1 PE=2 SV=1	A0A194QDB4_PAPXU Silk gland factor 1 OS=Papilio xuthus GN=RR46_08483 PE=4 SV=1
	Px.10434.unknow	brown, lightoid	2	brown	lightoid	-	-	E74; ecdyscarleteroid-regulated gene E74; K09428 E74-like factor 1/2/4	-	A0A194PW25_PAPXU Uncharacterized protein OS=Papilio xuthus GN=RR46_08794 PE=4 SV=1
	Px.12287.CG17374	brown, lightoid	2	lightoid	brown	IPR001227 Acyl transferase domain IPR011032 GroES-like IPR013149 Alcohol dehydrogenase, C-terminal IPR014030 Beta-ketoacyl synthase, N-terminal IPR014031 Beta-ketoacyl synthase, C-terminal IPR014043 Acyl transferase IPR016035 Acyl transferase/acyl hydrolase/lysophospholipase IPR016036 Malonyl-CoA ACP transacylase, ACP-binding IPR016039 Thiolase-like IPR016040 NAD(P)-binding domain IPR020801 Polyk…	GO:0003824 GO:catalytic activity GO:0008152 GO:metabolic process GO:0016491 GO:oxidoreductase activity GO:0016740 GO:transferase activity GO:0055114 GO:oxidation-reduction process	fatty acid synthase-like; K00665 fatty acid synthase, animal type [EC:2.3.1.85]	FAS_CHICK Fatty acid synthase OS=Gallus gallus GN=FASN PE=1 SV=5	A0A194PKD7_PAPXU Fatty acid synthase OS=Papilio xuthus GN=RR46_10454 PE=4 SV=1
	Px.12311.unknow	brown, lightoid	2	brown, lightoid		-	-	similar to transcription factor cmyb; K09420 myb proto-oncogene protein	-	A0A194PQ07_PAPXU Uncharacterized protein OS=Papilio xuthus GN=RR46_10475 PE=4 SV=1
	Px.12406.unknow	brown, lightoid	2		brown, lightoid	-	-	-	-	A0A194PKP0_PAPXU Uncharacterized protein OS=Papilio xuthus GN=RR46_10559 PE=4 SV=1
	Px.12413.repo	brown, lightoid	2	brown	lightoid	IPR001356 Homeobox domain IPR009057 Homeodomain-like	GO:0003677 GO:DNA binding	Al; ariscarletaless; K09452 homeobox protein ariscarletaless-related	ALX4_BOVIN Homeobox protein ariscarletaless-like 4 OS=Bos taurus GN=ALX4 PE=2 SV=1	A0A194PKP5_PAPXU Homeobox protein ariscarletaless-like 4 OS=Papilio xuthus GN=RR46_10564 PE=4 SV=1
	Px.12448.phr6.4	brown, lightoid	2	brown, lightoid		IPR005101 Cryptochrome/DNA photolyase, FAD-binding domain IPR006050 DNA photolyase, N-terminal IPR014729 Rossmann-like alpha/beta/alpha sandwich fold	-	AGAP004261-PA; K02295 cryptochrome	CRY1_CHICK Cryptochrome-1 OS=Gallus gallus GN=CRY1 PE=2 SV=1	A0A194PQC5_PAPXU Cryptochrome-1 OS=Papilio xuthus GN=RR46_10595 PE=4 SV=1
	Px.13740.CG31075	brown, lightoid	2	brown, lightoid		IPR015590 Aldehyde dehydrogenase domain IPR016161 Aldehyde/hiscarletidinol dehydrogenase IPR016162 Aldehyde dehydrogenase N-terminal domain IPR016163 Aldehyde dehydrogenase, C-terminal	GO:0008152 GO:metabolic process GO:0016491 GO:oxidoreductase activity GO:0016620 GO:oxidoreductase activity, acting on the aldehyde or oxo group of donors, NAD or NADP as acceptor GO:0055114 GO:oxidation-reduction process	similar to aldehyde dehydrogenase; K00128 aldehyde dehydrogenase (NAD+) [EC:1.2.1.3]	AL1A1_MESAU Retinal dehydrogenase 1 OS=Mesocricetus auratus GN=ALDH1A1 PE=1 SV=2	A0A194PP34_PAPXU Retinal dehydrogenase 1 OS=Papilio xuthus GN=RR46_11747 PE=3 SV=1
	Px.13764.scarletl	brown, lightoid	2		brown, lightoid	IPR024079 Metallopeptidase, catalytic domain	GO:0008237 GO:metallopeptidase activity	adamts14; ADAM metallopeptidase with thrombospondin type 1 motif, 14; K08628 a disintegrin and metalloproteinase with thrombospondin motifs 14 [EC:3.4.24.-]	ATS3_HUMAN A disintegrin and metalloproteinase with thrombospondin motifs 3 OS=Homo sapiens GN=ADAMTS3 PE=2 SV=4	A0A194PMV9_PAPXU A disintegrin and metalloproteinase with thrombospondin motifs 3 OS=Papilio xuthus GN=RR46_11770 PE=4 SV=1
	Px.13931.unknow	brown, lightoid	2		brown, lightoid	-	-	-	-	A0A194PPK5_PAPXU Uncharacterized protein OS=Papilio xuthus GN=RR46_11912 PE=4 SV=1
	Px.14188.CG32068	brown, lightoid	2	lightoid	brown	IPR004313 Acireductone dioxygenase ARD family IPR011051 RmlC-like cupin domain IPR014710 RmlC-like jelly roll fold	GO:0010309 GO:acireductone dioxygenase [iron(II)-requiring] activity GO:0055114 GO:oxidation-reduction process	similar to 1,2-dihydroxy-3-keto-5-methylthiopentene dioxygenase (Aci-reductone dioxygenase) (ARD) (Androgen-responsive ARD-like protein 1); K08967 1,2-dihydroxy-3-keto-5-methylthiopentene dioxygenase [EC:1.13.11.53 1.13.11.54]	MTND_DROME 1,2-dihydroxy-3-keto-5-methylthiopentene dioxygenase OS=Drosophila melanogascarleter GN=Adi1 PE=2 SV=2	I4DJ75_PAPXU 1,2-dihydroxy-3-keto-5-methylthiopentene dioxygenase OS=Papilio xuthus GN=RR46_12143 PE=2 SV=1
	Px.14874.CG9005	brown, lightoid	2		brown, lightoid	IPR025261 Domain of unknown function DUF4210 IPR033473 Protein FAM214/SPAC3H8.04, C-terminal	-	-	F214A_HUMAN Protein FAM214A OS=Homo sapiens GN=FAM214A PE=1 SV=2	A0A194PUQ2_PAPXU Uncharacterized protein KIAA1370 OS=Papilio xuthus GN=RR46_12743 PE=4 SV=1
	Px.15385.unknow	brown, lightoid	2	lightoid	brown	-	-	-	-	A0A194PLX6_PAPXU Uncharacterized protein OS=Papilio xuthus GN=RR46_13158 PE=4 SV=1
	Px.16448.hdc	brown, lightoid	2	brown	lightoid	IPR026066 Headcase protein	-	-	HDC_DROME Headcase protein OS=Drosophila melanogascarleter GN=hdc PE=1 SV=2	A0A194PHH1_PAPXU Headcase protein OS=Papilio xuthus GN=RR46_14082 PE=4 SV=1
	Px.17437.CG8519	brown, lightoid	2		brown, lightoid	IPR001806 Small GTPase superfamily IPR027417 P-loop containing nucleoside triphosphate hydrolase	GO:0005525 GO:GTP binding GO:0007264 GO:small GTPase mediated signal transduction	RERG; RAS-like, escarletrogen-regulated, growth inhibitor; K07855 Ras-like, escarletrogen-regulated, growth inhibitor	RERGL_DANRE Ras-related and escarletrogen-regulated growth inhibitor-like protein OS=Danio rerio GN=rergl PE=2 SV=1	A0A194PK02_PAPXU Ras-related and escarletrogen-regulated growth inhibitor-like protein OS=Papilio xuthus GN=RR46_14924 PE=4 SV=1
	Px.17798.CG6018	brown, lightoid	2	brown, lightoid		IPR002018 Carboxylescarleterase, type B IPR029058 Alpha/Beta hydrolase fold	-	GA10768 gene product from transcript GA10768-RA; K01044 carboxylescarleterase [EC:3.1.1.1]	EscarletE_MYZPE Escarleterase E4 OS=Myzus persicae PE=1 SV=1	A0A194PKV0_PAPXU Carboxylic escarleter hydrolase OS=Papilio xuthus GN=RR46_15234 PE=3 SV=1
	Px.00046.CG9934	brown, ok	2	brown, ok		IPR003613 U box domain IPR013083 Zinc finger, RING/FYVE/PHD-type	GO:0004842 GO:ubiquitin-protein transferase activity GO:0016567 GO:protein ubiquitination	similar to ubiquitination factor E4B, UFD2 homolog; K10597 ubiquitin conjugation factor E4 B [EC:6.3.2.19]	UBE4B_MOUSE Ubiquitin conjugation factor E4 B OS=Mus musculus GN=Ube4b PE=1 SV=3	A0A0N1PK53_PAPXU Ubiquitin conjugation factor E4 B OS=Papilio xuthus GN=RR46_00017 PE=4 SV=1
	Px.00208.unknow	brown, ok	2	brown, ok		-	-	-	-	A0A0N1IEB2_PAPXU Uncharacterized protein OS=Papilio xuthus GN=RR46_00105 PE=4 SV=1
	Px.00430.mab.21	brown, ok	2		brown, ok	IPR024810 Mab-21 domain	-	-	MAB21_ANOGA Protein mab-21 OS=Anopheles gambiae GN=mab-21 PE=3 SV=3	A0A0N0PAD8_PAPXU Protein mab-21 OS=Papilio xuthus GN=RR46_00299 PE=4 SV=1
	Px.00867.Jheh1	brown, ok	2	brown, ok		IPR029058 Alpha/Beta hydrolase fold	-	Eh1, NV13267; epoxide hydrolase 1 (EC:3.3.2.9); K10719 juvenile hormone epoxide hydrolase	HYEP_BOMMO Juvenile hormone epoxide hydrolase OS=Bombyx mori GN=JHEH PE=1 SV=1	A0A0N1IMR6_PAPXU Juvenile hormone epoxide hydrolase OS=Papilio xuthus GN=RR46_00683 PE=4 SV=1
	Px.01033.unknow	brown, ok	2		brown, ok	IPR001102 Transglutaminase, N-terminal IPR013783 Immunoglobulin-like fold IPR014756 Immunoglobulin E-set	GO:0018149 GO:peptide cross-linking	-	TGMH_TACTR Hemocyte protein-glutamine gamma-glutamyltransferase OS=Tachypleus tridentatus PE=1 SV=1	A0A0N1PEP6_PAPXU Hemocyte protein-glutamine gamma-glutamyltransferase OS=Papilio xuthus GN=RR46_00822 PE=4 SV=1
	Px.01147.unknow	brown, ok	2		brown, ok	-	-	-	-	A0A0N0P9I9_PAPXU Uncharacterized protein OS=Papilio xuthus GN=RR46_00916 PE=4 SV=1
	Px.01326.eIF3.S8	brown, ok	2	brown, ok		IPR000717 Proteasome component (PCI) domain IPR008905 Eukaryotic translation initiation factor 3 subunit C, N-terminal domain IPR011991 Winged helix-turn-helix DNA-binding domain	GO:0003743 GO:translation initiation factor activity GO:0005515 GO:protein binding GO:0005852 GO:eukaryotic translation initiation factor 3 complex GO:0006413 GO:translational initiation GO:0031369 GO:translation initiation factor binding	eukaryotic translation initiation factor 3 subunit 8; K03252 translation initiation factor 3 subunit C	EIF3C_BOMMO Eukaryotic translation initiation factor 3 subunit C OS=Bombyx mori GN=eIF3-S8 PE=2 SV=1	A0A0N0PFA5_PAPXU Eukaryotic translation initiation factor 3 subunit C OS=Papilio xuthus GN=RR46_01075 PE=3 SV=1
	Px.01386.CG34242	brown, ok	2		brown, ok	IPR027917 Protein of unknown function DUF4538	-	-	SIM20_HUMAN Small integral membrownane protein 20 OS=Homo sapiens GN=SMIM20 PE=1 SV=3	A0A0N0PA81_PAPXU Uncharacterized protein C4orf52 OS=Papilio xuthus GN=RR46_01135 PE=4 SV=1
	Px.01419.unknow	brown, ok	2	brown, ok		IPR003604 Zinc finger, U1-type IPR015880 Zinc finger, C2H2-like	GO:0003676 GO:nucleic acid binding GO:0008270 GO:zinc ion binding	-	-	A0A0N1IDI8_PAPXU Uncharacterized protein OS=Papilio xuthus GN=RR46_01167 PE=4 SV=1
	Px.01598.unknow	brown, ok	2		brown, ok	-	-	-	-	A0A0N1PHN7_PAPXU Uncharacterized protein OS=Papilio xuthus GN=RR46_01337 PE=4 SV=1
	Px.01613.CG1561	brown, ok	2	brown, ok		IPR004119 Protein of unknown function DUF227 IPR011009 Protein kinase-like domain IPR015897 CHK kinase-like	-	GF21041 gene product from transcript GF21041-RA; K05719 integrin beta 1	-	A0A0N1IMS0_PAPXU Uncharacterized protein OS=Papilio xuthus GN=RR46_01350 PE=4 SV=1
	Px.01626.CG4576	brown, ok	2		brown, ok	IPR002656 Acyltransferase 3	GO:0016747 GO:transferase activity, transferring acyl groups other than amino-acyl groups	CG33337 gene product from transcript CG33337-RA (EC:2.3.1.-); K00680 [EC:2.3.1.-]	NRF6_CAEEL Nose resiscarletant to fluoxetine protein 6 OS=Caenorhabditis elegans GN=nrf-6 PE=1 SV=3	A0A0N0P9S1_PAPXU Nose resiscarletant to fluoxetine protein 6 OS=Papilio xuthus GN=RR46_01363 PE=4 SV=1
	Px.01675.CG5161	brown, ok	2		brown, ok	IPR006722 Trafficking protein particle complex subunit 2 IPR011012 Longin-like domain	GO:0005622 GO:intracellular GO:0006810 GO:transport GO:0006888 GO:ER to Golgi vesicle-mediated transport	-	TPPC2_PONAB Trafficking protein particle complex subunit 2 OS=Pongo abelii GN=TRAPPC2 PE=2 SV=1	A0A0N1PGY9_PAPXU Trafficking protein particle complex subunit 2 OS=Papilio xuthus GN=RR46_01401 PE=4 SV=1
	Px.02106.unknow	brown, ok	2	brown, ok		-	-	-	-	A0A194QIV3_PAPXU Uncharacterized protein OS=Papilio xuthus GN=RR46_01798 PE=4 SV=1
	Px.02131.CG31751	brown, ok	2	brown, ok		IPR002575 Aminoglycoside phosphotransferase IPR011009 Protein kinase-like domain	-	putative aminotransferase protein (EC:2.6.1.-); K00837 [EC:2.6.1.-]	HYKK_XENLA Hydroxylysine kinase OS=Xenopus laevis GN=hykk PE=2 SV=1	A0A194QK87_PAPXU Aminoglycoside phosphotransferase domain-containing protein 1 OS=Papilio xuthus GN=RR46_01823 PE=4 SV=1
	Px.02145.CG4757	brown, ok	2	brown, ok		IPR002018 Carboxylescarleterase, type B IPR029058 Alpha/Beta hydrolase fold	-	juvenile hormone escarleterase ; K01063 juvenile-hormone escarleterase [EC:3.1.1.59]	EscarletF_MYZPE Escarleterase FE4 OS=Myzus persicae PE=1 SV=1	A0A194QK91_PAPXU Carboxylic escarleter hydrolase OS=Papilio xuthus GN=RR46_01828 PE=3 SV=1
	Px.02253.futsch	brown, ok	2	brown, ok		IPR001279 Metallo-beta-lactamase	-	Microtubule-associated protein 1A, putative; K10429 microtubule-associated protein 1	MAP1B_MOUSE Microtubule-associated protein 1B OS=Mus musculus GN=Map1b PE=1 SV=2	A0A194QHP0_PAPXU Microtubule-associated protein 1B OS=Papilio xuthus GN=RR46_01920 PE=4 SV=1
	Px.02350.CG6142	brown, ok	2		brown, ok	IPR000172 Glucose-methanol-choline oxidoreductase, N-terminal IPR007867 Glucose-methanol-choline oxidoreductase, C-terminal IPR023753 FAD/NAD(P)-binding domain	GO:0016491 GO:oxidoreductase activity GO:0016614 GO:oxidoreductase activity, acting on CH-OH group of donors GO:0050660 GO:flavin adenine dinucleotide binding GO:0055114 GO:oxidation-reduction process	CG9518 gene product from transcript CG9518-RA (EC:1.1.99.1); K00108 choline dehydrogenase [EC:1.1.99.1]	DHGL_DROME Glucose dehydrogenase [FAD, quinone] OS=Drosophila melanogascarleter GN=Gld PE=3 SV=3	A0A194QIN4_PAPXU Glucose dehydrogenase [acceptor] OS=Papilio xuthus GN=RR46_02014 PE=3 SV=1
	Px.02383.drm	brown, ok	2		brown, ok	IPR007087 Zinc finger, C2H2 IPR013087 Zinc finger C2H2-type/integrase DNA-binding domain IPR015880 Zinc finger, C2H2-like	GO:0003676 GO:nucleic acid binding GO:0046872 GO:metal ion binding	Cbrown-odd-2; C. browniggsae Cbrown-ODD-2 protein; K09215 odd-skipped	DRM_ANOGA Protein drumscarletick OS=Anopheles gambiae GN=drm PE=3 SV=1	A0A194QK53_PAPXU Protein drumscarletick OS=Papilio xuthus GN=RR46_02045 PE=4 SV=1
	Px.02495.santa.maria	brown, ok	2	brown, ok		IPR002159 CD36 family IPR019356 Protein of unknown function DUF2181	GO:0016020 GO:membrownane	similar to high density lipoprotein receptor SR-BI; K13885 scavenger receptor class B, member 1	PEscarletE_DROME Protein pescarlete OS=Drosophila melanogascarleter GN=pes PE=2 SV=1	A0A194QJD4_PAPXU Protein croquemort OS=Papilio xuthus GN=RR46_02120 PE=3 SV=1
	Px.02722.unknow	brown, ok	2		brown, ok	-	-	-	-	A0A194QJR5_PAPXU Uncharacterized protein OS=Papilio xuthus GN=RR46_02294 PE=4 SV=1
	Px.02803.CG4210	brown, ok	2		brown, ok	IPR000182 GNAT domain IPR016181 Acyl-CoA N-acyltransferase	GO:0008080 GO:N-acetyltransferase activity	similar to polyamine N-acetyltransferase; K00657 diamine N-acetyltransferase [EC:2.3.1.57]	SAT2_BOVIN Diamine acetyltransferase 2 OS=Bos taurus GN=SAT2 PE=2 SV=1	A0A194Q0P1_PAPXU Diamine acetyltransferase 2 OS=Papilio xuthus GN=RR46_02369 PE=4 SV=1
	Px.02818.unknow	brown, ok	2	brown, ok		-	-	-	-	A0A194Q0T2_PAPXU Uncharacterized protein OS=Papilio xuthus GN=RR46_02378 PE=4 SV=1
	Px.03009.CG33523	brown, ok	2		brown, ok	IPR001251 CRAL-TRIO lipid binding domain IPR011074 CRAL/TRIO, N-terminal domain	-	-	MSPD2_HUMAN Motile sperm domain-containing protein 2 OS=Homo sapiens GN=MOSPD2 PE=1 SV=1	A0A194Q244_PAPXU Motile sperm domain-containing protein 2 OS=Papilio xuthus GN=RR46_02525 PE=4 SV=1
	Px.03065.unknow	brown, ok	2		brown, ok	-	-	-	-	A0A194Q299_PAPXU Uncharacterized protein OS=Papilio xuthus GN=RR46_02580 PE=4 SV=1
	Px.03069.Lcp65Ac	brown, ok	2		brown, ok	IPR000618 Insect cuticle protein	GO:0042302 GO:scarletructural conscarletituent of cuticle	-	CUD2_SCHGR Endocuticle scarletructural glycoprotein SgAbd-2 OS=Schiscarletocerca gregaria PE=1 SV=1	A0A194Q8D7_PAPXU Endocuticle scarletructural glycoprotein SgAbd-2 OS=Papilio xuthus GN=RR46_02584 PE=4 SV=1
	Px.03070.Cpr49Ah	brown, ok	2		brown, ok	IPR000618 Insect cuticle protein	GO:0042302 GO:scarletructural conscarletituent of cuticle	-	CUD2_SCHGR Endocuticle scarletructural glycoprotein SgAbd-2 OS=Schiscarletocerca gregaria PE=1 SV=1	A0A194Q2A4_PAPXU Endocuticle scarletructural glycoprotein SgAbd-1 OS=Papilio xuthus GN=RR46_02585 PE=4 SV=1
	Px.03076.GRHRII	brown, ok	2	brown, ok		IPR000276 G protein-coupled receptor, rhodopsin-like	GO:0004930 GO:G-protein coupled receptor activity GO:0007186 GO:G-protein coupled receptor signaling pathway GO:0016021 GO:integral component of membrownane	gonadotropin-releasing hormone receptor ; K04280 gonadotropin-releasing hormone receptor	GNRHR_OCTVU Gonadotropin-releasing hormone receptor OS=Octopus vulgaris GN=GNRHR PE=2 SV=1	A0A194Q2A9_PAPXU Gonadotropin-releasing hormone receptor OS=Papilio xuthus GN=RR46_02590 PE=3 SV=1
	Px.03288.unknow	brown, ok	2	brown, ok		-	-	-	-	A0A194Q5U4_PAPXU Uncharacterized protein OS=Papilio xuthus GN=RR46_02763 PE=4 SV=1
	Px.03305.Cyp304a1	brown, ok	2		brown, ok	IPR001128 Cytochrome P450 IPR002401 Cytochrome P450, E-class, group I	GO:0005506 GO:iron ion binding GO:0016705 GO:oxidoreductase activity, acting on paired donors, with incorporation or reduction of molecular oxygen GO:0020037 GO:heme binding GO:0055114 GO:oxidation-reduction process	CYP15A1; cytochrome P450 15A1; K14937 cytochrome P450, family 15, subfamily A, polypeptide 1	CP304_DROME Probable cytochrome P450 304a1 OS=Drosophila melanogascarleter GN=Cyp304a1 PE=2 SV=2	A0A194QBL3_PAPXU Putative cytochrome P450 304a1 OS=Papilio xuthus GN=RR46_02779 PE=3 SV=1
	Px.03592.unknow	brown, ok	2		brown, ok	IPR012336 Thioredoxin-like fold IPR032011 Domain of unknown function DUF4794 IPR032801 Peroxiredoxin-like FAM213/AAED1	-	-	PGFS_XENTR Proscarletamide/proscarletaglandin F synthase OS=Xenopus tropicalis GN=fam213b PE=2 SV=1	A0A194Q702_PAPXU Proscarletamide/proscarletaglandin F synthase OS=Papilio xuthus GN=RR46_03030 PE=4 SV=1
	Px.03861.unknow	brown, ok	2		brown, ok	-	-	-	-	A0A194QI86_PAPXU Uncharacterized protein OS=Papilio xuthus GN=RR46_03251 PE=4 SV=1
	Px.04014.CG4914	brown, ok	2		brown, ok	IPR001254 Serine proteases, trypsin domain IPR001314 Peptidase S1A, chymotrypsin family IPR009003 Peptidase S1, PA clan	GO:0004252 GO:serine-type endopeptidase activity GO:0006508 GO:proteolysis	TMPRSS4; transmembrownane protease, serine 4; K09635 transmembrownane protease, serine 4	TRYP_AscarletAS Trypsin-1 OS=Ascarletacus ascarletacus PE=1 SV=1	A0A194Q3Q3_PAPXU Ovochymase-1 (Fragment) OS=Papilio xuthus GN=RR46_03358 PE=3 SV=1
	Px.04015.CG4914	brown, ok	2		brown, ok	IPR001254 Serine proteases, trypsin domain IPR001314 Peptidase S1A, chymotrypsin family IPR009003 Peptidase S1, PA clan	GO:0004252 GO:serine-type endopeptidase activity GO:0006508 GO:proteolysis	similar to hepsin (transmembrownane protease, serine 1); K08665 hepsin (transmembrownane protease, serine 1) [EC:3.4.21.-]	TRYP_AscarletAS Trypsin-1 OS=Ascarletacus ascarletacus PE=1 SV=1	A0A194Q4Q1_PAPXU Trypsin-3 OS=Papilio xuthus GN=RR46_03359 PE=3 SV=1
	Px.04030.RpL15	brown, ok	2	brown, ok		IPR000439 Ribosomal protein L15e IPR012678 Ribosomal protein L23/L15e core domain IPR024794 Ribosomal protein L15e core domain	GO:0003735 GO:scarletructural conscarletituent of ribosome GO:0005622 GO:intracellular GO:0005840 GO:ribosome GO:0006412 GO:translation	similar to 60S ribosomal protein L15; K02877 large subunit ribosomal protein L15e	RL15_DROME 60S ribosomal protein L15 OS=Drosophila melanogascarleter GN=RpL15 PE=1 SV=1	A0A194R5F9_PAPMA Ribosomal protein L15 OS=Papilio machaon GN=RR48_10542 PE=3 SV=1
	Px.04155.unknow	brown, ok	2		brown, ok	-	-	-	-	A0A194QB26_PAPXU Uncharacterized protein OS=Papilio xuthus GN=RR46_03470 PE=4 SV=1
	Px.04301.Atg8b	brown, ok	2		brown, ok	IPR004241 Autophagy protein Atg8 ubiquitin-like IPR029071 Ubiquitin-related domain	-	MAP1LC3C; microtubule-associated protein 1 light chain 3 gamma; K10435 microtubule-associated protein 1 light chain	MLP3C_HUMAN Microtubule-associated proteins 1A/1B light chain 3C OS=Homo sapiens GN=MAP1LC3C PE=1 SV=1	A0A194QEZ1_PAPXU Microtubule-associated proteins 1A/1B light chain 3C OS=Papilio xuthus GN=RR46_03581 PE=3 SV=1
	Px.04385.unknow	brown, ok	2		brown, ok	-	-	-	-	A0A194Q4Z7_PAPXU Uncharacterized protein OS=Papilio xuthus GN=RR46_03637 PE=4 SV=1
	Px.04402.scarletai	brown, ok	2		brown, ok	IPR000956 scarletathmin family	GO:0031110 GO:regulation of microtubule polymerization or depolymerization	scarletai; scarletathmin; K04381 scarletathmin	scarletMN4_RAT scarletathmin-4 OS=Rattus norvegicus GN=scarletmn4 PE=1 SV=1	A0A194PYT7_PAPXU scarletathmin-4 OS=Papilio xuthus GN=RR46_03654 PE=4 SV=1
	Px.04759.RpS13	brown, ok	2	brown, ok		IPR000589 Ribosomal protein S15 IPR009068 S15/NS1, RNA-binding IPR012606 Ribosomal protein S13/S15, N-terminal	GO:0003735 GO:scarletructural conscarletituent of ribosome GO:0005622 GO:intracellular GO:0005840 GO:ribosome GO:0006412 GO:translation	40S ribosomal protein S13, putative; K02953 small subunit ribosomal protein S13e	RS13_SPOFR 40S ribosomal protein S13 OS=Spodoptera frugiperda GN=RpS13 PE=2 SV=3	A0A194QIB7_PAPXU 40S ribosomal protein S13 OS=Papilio xuthus GN=RR46_03976 PE=3 SV=1
	Px.04795.unknow	brown, ok	2		brown, ok	-	-	-	-	A0A194QNV3_PAPXU Uncharacterized protein OS=Papilio xuthus GN=RR46_03998 PE=4 SV=1
	Px.05183.Pdh	brown, ok	2		brown, ok	IPR002347 Short-chain dehydrogenase/reductase SDR IPR016040 NAD(P)-binding domain	-	similar to hydroxyproscarletaglandin dehydrogenase 15 (NAD); K00069 15-hydroxyproscarletaglandin dehydrogenase (NAD) [EC:1.1.1.141]	ADH1_CERCO Alcohol dehydrogenase 1 OS=Ceratitis cosyra GN=ADH1 PE=3 SV=1	I4DKW3_PAPXU Alcohol dehydrogenase 1 OS=Papilio xuthus GN=RR46_04297 PE=2 SV=1
	Px.05361.CG33557	brown, ok	2		brown, ok	IPR011598 Myc-type, basic helix-loop-helix (bHLH) domain	GO:0046983 GO:protein dimerization activity	par1; paraxis; K09070 transcription factor 15	TCF15_MOUSE Transcription factor 15 OS=Mus musculus GN=Tcf15 PE=1 SV=2	A0A194PMZ7_PAPXU Transcription factor 15 OS=Papilio xuthus GN=RR46_04436 PE=4 SV=1
	Px.05434.ppk13	brown, ok	2	brown, ok		IPR001873 Na+ channel, amiloride-sensitive	GO:0005272 GO:sodium channel activity GO:0006814 GO:sodium ion transport GO:0016020 GO:membrownane	GA17142 gene product from transcript GA17142-RA; K04832 amiloride-sensitive cation channel 5, intescarletinal	NACH_DROAN Sodium channel protein Nach OS=Drosophila ananassae GN=Nach PE=3 SV=1	A0A194PM81_PAPXU Sodium channel protein Nach OS=Papilio xuthus GN=RR46_04500 PE=3 SV=1
	Px.05733.Mlf	brown, ok	2	brown, ok		IPR019376 Myeloid leukemia factor	-	-	MLF_DROME Myeloid leukemia factor OS=Drosophila melanogascarleter GN=Mlf PE=1 SV=2	A0A194Q435_PAPXU Myeloid leukemia factor OS=Papilio xuthus GN=RR46_04748 PE=4 SV=1
	Px.05774.CG32354	brown, ok	2	brown, ok		IPR002350 Kazal domain	GO:0005515 GO:protein binding	agrn, wu:fb57e07; hm:gc12; K06254 agrin	DPGN_DIPMA Serine protease inhibitor dipetalogascarletin (Fragment) OS=Dipetalogascarleter maximus PE=1 SV=2	A0A194Q478_PAPXU Serine protease inhibitor dipetalogascarletin OS=Papilio xuthus GN=RR46_04788 PE=4 SV=1
	Px.06002.Hexo1	brown, ok	2		brown, ok	IPR013781 Glycoside hydrolase, catalytic domain IPR015883 Glycoside hydrolase family 20, catalytic domain IPR017853 Glycoside hydrolase superfamily IPR025705 Beta-hexosaminidase IPR029018 Chitobiase/beta-hexosaminidase domain 2-like IPR029019 Beta-hexosaminidase, eukaryotic type, N-terminal	GO:0004553 GO:hydrolase activity, hydrolyzing O-glycosyl compounds GO:0004563 GO:beta-N-acetylhexosaminidase activity GO:0005975 GO:carbohydrate metabolic process	Hexo1, Nag1; hexosaminidase 1; K12373 hexosaminidase [EC:3.2.1.52]	HEXC_BOMMO Chitooligosaccharidolytic beta-N-acetylglucosaminidase OS=Bombyx mori PE=1 SV=1	A0A194PTX4_PAPXU Beta-hexosaminidase OS=Papilio xuthus GN=RR46_04991 PE=3 SV=1
	Px.06113.yellow.c	brown, ok	2	brown, ok		IPR011042 Six-bladed beta-propeller, TolB-like IPR017996 Major royal jelly protein/protein yellow	-	-	YELL_DROER Protein yellow OS=Drosophila erecta GN=y PE=3 SV=1	A6P3A9_PAPXU Protein yellow OS=Papilio xuthus GN=yellow PE=2 SV=1
	Px.06259.unknow	brown, ok	2		brown, ok	IPR003599 Immunoglobulin subtype IPR007110 Immunoglobulin-like domain IPR013783 Immunoglobulin-like fold	GO:0005515 GO:protein binding	-	-	A0A194Q996_PAPXU Uncharacterized protein OS=Papilio xuthus GN=RR46_05203 PE=4 SV=1
	Px.06273.CG30410	brown, ok	2		brown, ok	IPR004788 Ribose 5-phosphate isomerase, type A	GO:0004751 GO:ribose-5-phosphate isomerase activity GO:0009052 GO:pentose-phosphate shunt, non-oxidative brownanch	ribose-5-phosphate isomerase; K01807 ribose 5-phosphate isomerase A [EC:5.3.1.6]	RPIA_BOVIN Ribose-5-phosphate isomerase (Fragment) OS=Bos taurus GN=RPIA PE=2 SV=2	A0A194QEV8_PAPXU Ribose-5-phosphate isomerase OS=Papilio xuthus GN=RR46_05210 PE=4 SV=1
	Px.06449.unknow	brown, ok	2		brown, ok	-	-	-	-	A0A194QCC9_PAPXU Uncharacterized protein OS=Papilio xuthus GN=RR46_05356 PE=4 SV=1
	Px.06773.Lsp1gamma	brown, ok	2		brown, ok	IPR000896 Hemocyanin/hexamerin middle domain IPR005203 Hemocyanin, C-terminal IPR005204 Hemocyanin, N-terminal IPR008922 Uncharacterised domain, di-copper centre IPR013788 Hemocyanin/hexamerin IPR014756 Immunoglobulin E-set	-	GE14257 gene product from transcript GE14257-RA; K00505 tyrosinase [EC:1.14.18.1]	ARYA_MANSE Arylphorin subunit alpha OS=Manduca sexta PE=2 SV=1	A0A194PUN5_PAPXU Arylphorin subunit alpha OS=Papilio xuthus GN=RR46_05654 PE=4 SV=1
	Px.06830.Sodh.2	brown, ok	2	brown, ok		IPR011032 GroES-like IPR013149 Alcohol dehydrogenase, C-terminal IPR013154 Alcohol dehydrogenase, N-terminal IPR016040 NAD(P)-binding domain IPR020843 Polyketide synthase, enoylreductase domain	GO:0016491 GO:oxidoreductase activity GO:0055114 GO:oxidation-reduction process	alcohol dehydrogenase ; K00008 L-iditol 2-dehydrogenase [EC:1.1.1.14]	DHSO_BOMMO Sorbitol dehydrogenase OS=Bombyx mori GN=SDH PE=2 SV=1	A0A194PUS8_PAPXU Sorbitol dehydrogenase OS=Papilio xuthus GN=RR46_05694 PE=3 SV=1
	Px.07081.CG14590	brown, ok	2	brown, ok		-	-	GD11032 gene product from transcript GD11032-RA; K11848 ubiquitin carboxyl-terminal hydrolase 20/33 [EC:3.1.2.15]	MscarletAB_DROME Protein mscarleta, isoform B OS=Drosophila melanogascarleter GN=mscarleta PE=3 SV=2	A0A194PMK5_PAPXU Protein mscarleta, isoform B OS=Papilio xuthus GN=RR46_05918 PE=4 SV=1
	Px.07226.unknow	brown, ok	2		brown, ok	-	-	-	-	A0A194QE50_PAPXU Uncharacterized protein OS=Papilio xuthus GN=RR46_06037 PE=4 SV=1
	Px.07281.CG2813	brown, ok	2		brown, ok	-	-	-	-	A0A194Q9V7_PAPXU Uncharacterized protein OS=Papilio xuthus GN=RR46_06071 PE=4 SV=1
	Px.07929.unknow	brown, ok	2		brown, ok	-	-	-	-	A0A194PLG8_PAPXU Uncharacterized protein OS=Papilio xuthus GN=RR46_06623 PE=4 SV=1
	Px.07989.FucTA	brown, ok	2	brown, ok		IPR001503 Glycosyl transferase family 10 IPR031481 Fucosyltransferase, N-terminal	GO:0006486 GO:protein glycosylation GO:0008417 GO:fucosyltransferase activity GO:0016020 GO:membrownane	similar to Glycoprotein 3-alpha-L-fucosyltransferase A (Core alpha-(1,3)-fucosyltransferase); K00753 glycoprotein 3-alpha-L-fucosyltransferase [EC:2.4.1.214]	FUCTA_DROME Glycoprotein 3-alpha-L-fucosyltransferase A OS=Drosophila melanogascarleter GN=FucTA PE=2 SV=2	A0A194PSX4_PAPXU Glycoprotein 3-alpha-L-fucosyltransferase A OS=Papilio xuthus GN=RR46_06681 PE=3 SV=1
	Px.08005.CG18643	brown, ok	2		brown, ok	IPR003732 D-aminoacyl-tRNA deacylase DTD IPR023509 D-Tyr tRNAtyr deacylase-like domain	GO:0005737 GO:cytoplasm GO:0016788 GO:hydrolase activity, acting on escarleter bonds GO:0019478 GO:D-amino acid catabolic process	hypothetical protein; K07560 D-tyrosyl-tRNA(Tyr) deacylase [EC:3.1.-.-]	DTD1_BOVIN D-aminoacyl-tRNA deacylase 1 OS=Bos taurus GN=DTD1 PE=2 SV=1	A0A194PLD5_PAPXU D-tyrosyl-tRNA(Tyr) deacylase OS=Papilio xuthus GN=RR46_06697 PE=3 SV=1
	Px.08060.scu	brown, ok	2		brown, ok	IPR002347 Short-chain dehydrogenase/reductase SDR IPR016040 NAD(P)-binding domain	-	similar to 3-hydroxyacyl-CoA dehydrogenase type II (Type II HADH) (3-hydroxy-2-methylbutyryl-CoA dehydrogenase) (Scully protein); K08683 3-hydroxyacyl-CoA dehydrogenase / 3-hydroxy-2-methylbutyryl-CoA dehydrogenase [EC:1.1.1.35 1.1.1.178]	HCD2_DROME 3-hydroxyacyl-CoA dehydrogenase type-2 OS=Drosophila melanogascarleter GN=scu PE=1 SV=1	A0A194PLU3_PAPXU 3-hydroxyacyl-CoA dehydrogenase type-2 OS=Papilio xuthus GN=RR46_06748 PE=3 SV=1
	Px.08090.unknow	brown, ok	2	brown, ok		-	-	-	-	A0A194PRF8_PAPXU Uncharacterized protein OS=Papilio xuthus GN=RR46_06770 PE=4 SV=1
	Px.08092.Hk	brown, ok	2	brown, ok		IPR023210 NADP-dependent oxidoreductase domain	-	hypothetical protein; K04883 potassium voltage-gated channel Shaker-related subfamily A, beta member 2	KCAB2_BOVIN Voltage-gated potassium channel subunit beta-2 OS=Bos taurus GN=KCNAB2 PE=1 SV=1	A0A194PSU2_PAPXU Voltage-gated potassium channel subunit beta-3 OS=Papilio xuthus GN=RR46_06772 PE=4 SV=1
	Px.08094.unknow	brown, ok	2	brown, ok		-	-	-	-	A0A194PTF1_PAPXU Uncharacterized protein OS=Papilio xuthus GN=RR46_06773 PE=4 SV=1
	Px.08133.Atf.2	brown, ok	2	brown, ok		IPR009635 Neural proliferation differentiation control-1	GO:0016021 GO:integral component of membrownane	-	NPDC1_MOUSE Neural proliferation differentiation and control protein 1 OS=Mus musculus GN=Npdc1 PE=2 SV=2	A0A194PRY7_PAPXU Neural proliferation differentiation and control protein 1 OS=Papilio xuthus GN=RR46_06806 PE=4 SV=1
	Px.08265.MESK2	brown, ok	2	brown, ok		IPR004142 NDRG IPR029058 Alpha/Beta hydrolase fold	-	-	NDRG3_PONAB Protein NDRG3 OS=Pongo abelii GN=NDRG3 PE=2 SV=1	A0A194PT93_PAPXU Protein NDRG3 OS=Papilio xuthus GN=RR46_06922 PE=4 SV=1
	Px.08817.unknow	brown, ok	2		brown, ok	-	-	-	-	A0A194Q2L1_PAPXU Uncharacterized protein OS=Papilio xuthus GN=RR46_07392 PE=4 SV=1
	Px.08818.unknow	brown, ok	2		brown, ok	-	-	-	-	A0A194PW92_PAPXU Uncharacterized protein OS=Papilio xuthus GN=RR46_07393 PE=4 SV=1
	Px.08974.FK506.bp2	brown, ok	2		brown, ok	IPR001179 FKBP-type peptidyl-prolyl cis-trans isomerase domain	GO:0006457 GO:protein folding	similar to CG11001-PA; K09568 FK506-binding protein 1 [EC:5.2.1.8]	FKB1B_HUMAN Peptidyl-prolyl cis-trans isomerase FKBP1B OS=Homo sapiens GN=FKBP1B PE=1 SV=2	A0A194Q572_PAPXU Peptidylprolyl isomerase OS=Papilio xuthus GN=RR46_07531 PE=4 SV=1
	Px.09025.CG10960	brown, ok	2	brown, ok		IPR005828 Major facilitator, sugar transporter-like IPR020846 Major facilitator superfamily domain	GO:0016021 GO:integral component of membrownane GO:0022857 GO:transmembrownane transporter activity GO:0055085 GO:transmembrownane transport	sugar transporter; K14258 facilitated trehalose transporter	TRET1_CULQU Facilitated trehalose transporter Tret1 OS=Culex quinquefasciatus GN=Tret1 PE=3 SV=1	A0A194Q5B9_PAPXU Facilitated trehalose transporter Tret1 OS=Papilio xuthus GN=RR46_07577 PE=4 SV=1
	Px.09237.unknow	brown, ok	2	brown, ok		-	-	-	-	A0A194QF10_PAPXU Uncharacterized protein OS=Papilio xuthus GN=RR46_07763 PE=4 SV=1
	Px.09370.HSPC300	brown, ok	2		brown, ok	-	-	NV13532; similar to syntaxin interacting protein 1; K05752 chromosome 3 open reading frame 10	brownK1B_XENLA Probable protein brownICK1-B OS=Xenopus laevis GN=brownk1-b PE=3 SV=1	A0A194QF13_PAPXU Uncharacterized protein OS=Papilio xuthus GN=RR46_07892 PE=4 SV=1
	Px.09480.CG7686	brown, ok	2	brown, ok		IPR007307 Low temperature viability protein	-	protein LTV1 homolog; K14798 protein LTV1	LTV1_DROME Protein LTV1 homolog OS=Drosophila melanogascarleter GN=CG7686 PE=1 SV=1	A0A194QLB8_PAPXU Protein LTV1-like OS=Papilio xuthus GN=RR46_07995 PE=4 SV=1
	Px.09746.unknow	brown, ok	2		brown, ok	-	-	-	-	A0A194QAD9_PAPXU Uncharacterized protein OS=Papilio xuthus GN=RR46_08239 PE=4 SV=1
	Px.09780.SNF4Agamma	brown, ok	2	brown, ok		-	-	similar to SNF4/AMP-activated protein kinase gamma subunit CG17299-PK; K07200 5'-AMP-activated protein kinase, regulatory gamma subunit	-	A0A194PFP0_PAPXU Uncharacterized protein OS=Papilio xuthus GN=RR46_08269 PE=4 SV=1
	Px.09995.dnc	brown, ok	2	brown, ok		IPR002073 3'5'-cyclic nucleotide phosphodiescarleterase, catalytic domain IPR003607 HD/PDEase domain IPR023088 3'5'-cyclic nucleotide phosphodiescarleterase	GO:0004114 GO:3',5'-cyclic-nucleotide phosphodiescarleterase activity GO:0007165 GO:signal transduction GO:0008081 GO:phosphoric diescarleter hydrolase activity	cAMP-specific 3,5-cyclic phosphodiescarleterase, putative (EC:3.1.4.17); K01120 3',5'-cyclic-nucleotide phosphodiescarleterase [EC:3.1.4.17]	PDE7A_HUMAN High affinity cAMP-specific 3',5'-cyclic phosphodiescarleterase 7A OS=Homo sapiens GN=PDE7A PE=1 SV=2	A0A194PLN8_PAPXU Phosphodiescarleterase OS=Papilio xuthus GN=RR46_08446 PE=3 SV=1
	Px.10035.sima	brown, ok	2	brown, ok		IPR000014 PAS domain IPR001610 PAC motif IPR011598 Myc-type, basic helix-loop-helix (bHLH) domain IPR013655 PAS fold-3 IPR013767 PAS fold	GO:0005515 GO:protein binding GO:0006355 GO:regulation of transcription, DNA-templated GO:0046983 GO:protein dimerization activity	similar to hypoxia-inducible factor 1 alpha; K08268 hypoxia-inducible factor 1 alpha	HIF1A_MOUSE Hypoxia-inducible factor 1-alpha OS=Mus musculus GN=Hif1a PE=1 SV=3	A0A194Q7C3_PAPXU Uncharacterized protein OS=Papilio xuthus GN=RR46_08479 PE=4 SV=1
	Px.10174.Papss	brown, ok	2	brown, ok		IPR014729 Rossmann-like alpha/beta/alpha sandwich fold IPR015947 PUA-like domain IPR024951 Sulphate adenylyltransferase catalytic domain IPR025980 ATP-sulfurylase PUA-like domain IPR027417 P-loop containing nucleoside triphosphate hydrolase	GO:0004781 GO:sulfate adenylyltransferase (ATP) activity	AGAP001256-PA; K13811 3'-phosphoadenosine 5'-phosphosulfate synthase [EC:2.7.7.4 2.7.1.25]	PAPSS_URECA Bifunctional 3'-phosphoadenosine 5'-phosphosulfate synthase OS=Urechis caupo PE=2 SV=1	A0A194Q7P1_PAPXU Bifunctional 3'-phosphoadenosine 5'-phosphosulfate synthase OS=Papilio xuthus GN=RR46_08594 PE=3 SV=1
	Px.10261.CG7215	brown, ok	2		brown, ok	IPR000626 Ubiquitin domain IPR029071 Ubiquitin-related domain	GO:0005515 GO:protein binding	GM17051 gene product from transcript GM17051-RA; K12158 ubiquitin-like protein Nedd8	UBL4A_HUMAN Ubiquitin-like protein 4A OS=Homo sapiens GN=UBL4A PE=1 SV=1	A0A194Q8C0_PAPXU Ubiquitin-like protein 4A OS=Papilio xuthus GN=RR46_08676 PE=4 SV=1
	Px.10291.unknow	brown, ok	2	brown, ok		IPR031734 Transcription activator MBF2	-	-	-	A0A194Q7Z5_PAPXU Uncharacterized protein OS=Papilio xuthus GN=RR46_08699 PE=4 SV=1
	Px.10334.CG12540	brown, ok	2		brown, ok	-	-	-	-	A0A194PQM1_PAPXU Uncharacterized protein OS=Papilio xuthus GN=RR46_08722 PE=4 SV=1
	Px.11023.PDCD.5	brown, ok	2		brown, ok	IPR002836 PDCD5-related protein	GO:0003677 GO:DNA binding	GK25167 gene product from transcript GK25167-RA; K06875 programmed cell death protein 5	PDCD5_MOUSE Programmed cell death protein 5 OS=Mus musculus GN=Pdcd5 PE=1 SV=3	A0A194PVH8_PAPXU Programmed cell death protein 5 OS=Papilio xuthus GN=RR46_09303 PE=4 SV=1
	Px.11278.Oscillin	brown, ok	2		brown, ok	IPR006148 Glucosamine/galactosamine-6-phosphate isomerase	GO:0005975 GO:carbohydrate metabolic process	GJ19587 gene product from transcript GJ19587-RA; K02564 glucosamine-6-phosphate deaminase [EC:3.5.99.6]	GNPI_DROPS Glucosamine-6-phosphate isomerase OS=Drosophila pseudoobscura pseudoobscura GN=Gnpda1 PE=3 SV=1	A0A194PZ46_PAPXU Glucosamine-6-phosphate isomerase OS=Papilio xuthus GN=RR46_09529 PE=3 SV=1
	Px.11395.CG3823	brown, ok	2		brown, ok	IPR001251 CRAL-TRIO lipid binding domain IPR011074 CRAL/TRIO, N-terminal domain	-	GL26848 gene product from transcript GL26848-RA; K10693 E3 ubiquitin-protein ligase MYCBP2 [EC:6.3.2.19]	TTPAL_HUMAN Alpha-tocopherol transfer protein-like OS=Homo sapiens GN=TTPAL PE=1 SV=2	A0A194Q4S6_PAPXU Alpha-tocopherol transfer protein-like OS=Papilio xuthus GN=RR46_09626 PE=4 SV=1
	Px.11419.CG30172	brown, ok	2		brown, ok	IPR005055 Insect odorant-binding protein A10/Ejaculatory bulb-specific protein 3	-	-	OB10_DROME Putative odorant-binding protein A10 OS=Drosophila melanogascarleter GN=a10 PE=2 SV=2	A0A194PZG8_PAPXU Putative odorant-binding protein A10 OS=Papilio xuthus GN=RR46_09649 PE=4 SV=1
	Px.11504.CG9512	brown, ok	2	brown, ok		IPR000172 Glucose-methanol-choline oxidoreductase, N-terminal IPR007867 Glucose-methanol-choline oxidoreductase, C-terminal IPR023753 FAD/NAD(P)-binding domain	GO:0016491 GO:oxidoreductase activity GO:0016614 GO:oxidoreductase activity, acting on CH-OH group of donors GO:0050660 GO:flavin adenine dinucleotide binding GO:0055114 GO:oxidation-reduction process	CG9517 gene product from transcript CG9517-RA (EC:1.1.-.- 1.1.99.10); K00108 choline dehydrogenase [EC:1.1.99.1]	DHGL_DROPS Glucose dehydrogenase [FAD, quinone] OS=Drosophila pseudoobscura pseudoobscura GN=Gld PE=3 SV=4	A0A194QAR0_PAPXU Glucose dehydrogenase [acceptor] OS=Papilio xuthus GN=RR46_09722 PE=4 SV=1
	Px.11545.AlscarletR	brown, ok	2	brown, ok		IPR000276 G protein-coupled receptor, rhodopsin-like IPR000405 Galanin receptor family	GO:0004930 GO:G-protein coupled receptor activity GO:0007186 GO:G-protein coupled receptor signaling pathway GO:0016021 GO:integral component of membrownane	allatoscarletatin receptor ; K04233 allatoscarletatin receptor	AR_BOMMO Allatoscarletatin-A receptor OS=Bombyx mori GN=AR PE=2 SV=1	A0A194QC38_PAPXU Allatoscarletatin-A receptor OS=Papilio xuthus GN=RR46_09758 PE=3 SV=1
	Px.11625.dome	brown, ok	2	brown, ok		IPR003961 Fibrownonectin type III IPR013783 Immunoglobulin-like fold	GO:0005515 GO:protein binding	GA12840 gene product from transcript GA12840-RA; K01104 protein-tyrosine phosphatase [EC:3.1.3.48]	DOME_DROME Cytokine receptor OS=Drosophila melanogascarleter GN=dome PE=1 SV=1	A0A194QCC0_PAPXU Cytokine receptor OS=Papilio xuthus GN=RR46_09833 PE=4 SV=1
	Px.11651.unknow	brown, ok	2		brown, ok	-	-	-	-	A0A194QCE5_PAPXU Uncharacterized protein OS=Papilio xuthus GN=RR46_09858 PE=4 SV=1
	Px.11964.Arc.p20	brown, ok	2		brown, ok	IPR008384 Actin-related protein 2/3 complex subunit 4	GO:0005885 GO:Arp2/3 protein complex GO:0015629 GO:actin cytoskeleton GO:0030041 GO:actin filament polymerization GO:0034314 GO:Arp2/3 complex-mediated actin nucleation	AGAP001306-PA; K05755 actin related protein 2/3 complex, subunit 4	ARPC4_MOUSE Actin-related protein 2/3 complex subunit 4 OS=Mus musculus GN=Arpc4 PE=1 SV=3	A0A194R276_PAPMA Actin-related protein 2/3 complex subunit 4 OS=Papilio machaon GN=RR48_08361 PE=3 SV=1
	Px.12033.unknow	brown, ok	2	brown, ok		IPR018379 BEN domain	-	-	YB1_MDBVW Putative BEN domain-containing protein B1 OS=Microplitis demolitor brownacovirus (isolate Webb) GN=B1 PE=3 SV=1	A0A194PZZ7_PAPXU Putative BEN domain-containing protein B1 OS=Papilio xuthus GN=RR46_10209 PE=4 SV=1
	Px.12063.unknow	brown, ok	2	brown, ok		-	-	-	-	A0A194Q032_PAPXU Uncharacterized protein OS=Papilio xuthus GN=RR46_10239 PE=4 SV=1
	Px.12120.SmD3	brown, ok	2		brown, ok	IPR001163 LSM domain, eukaryotic/archaea-type IPR010920 LSM domain	-	similar to Small nuclear ribonucleoprotein SM D3 (snRNP core protein D3) (SM-D3); K11088 small nuclear ribonucleoprotein D3	SMD3_DROME Small nuclear ribonucleoprotein Sm D3 OS=Drosophila melanogascarleter GN=SmD3 PE=1 SV=1	A0A0N1IE39_PAPMA Small nuclear ribonucleoprotein Sm D3 OS=Papilio machaon GN=RR48_03927 PE=4 SV=1
	Px.12163.CG5091	brown, ok	2		brown, ok	IPR002634 BolA protein IPR004856 Glycosyl transferase, ALG6/ALG8	GO:0005789 GO:endoplasmic reticulum membrownane GO:0016758 GO:transferase activity, transferring hexosyl groups	dolichyl glycosyltransferase, putative; K03848 alpha-1,3-glucosyltransferase [EC:2.4.1.-]	ALG6_HUMAN Dolichyl pyrophosphate Man9GlcNAc2 alpha-1,3-glucosyltransferase OS=Homo sapiens GN=ALG6 PE=1 SV=2	A0A194Q0D2_PAPXU Dolichyl pyrophosphate Man9GlcNAc2 alpha-1,3-glucosyltransferase OS=Papilio xuthus GN=RR46_10334 PE=3 SV=1
	Px.12192.Indy	brown, ok	2	brown, ok		IPR001898 Sodium/sulphate symporter	GO:0005215 GO:transporter activity GO:0006814 GO:sodium ion transport GO:0016020 GO:membrownane GO:0055085 GO:transmembrownane transport	AGAP007055-PA; K14445 solute carrier family 13 (sodium-dependent dicarboxylate transporter), member 2/3/5	INDY1_DROME Protein I'm not dead yet OS=Drosophila melanogascarleter GN=Indy PE=2 SV=2	A0A194Q6M0_PAPXU Protein I'm not dead yet OS=Papilio xuthus GN=RR46_10363 PE=4 SV=1
	Px.12308.AttA	brown, ok	2	brown, ok		IPR005520 Attacin, N-terminal IPR005521 Attacin, C-terminal	GO:0005576 GO:extracellular region	-	DFP3_LONON Defense protein 3 OS=Lonomia obliqua PE=2 SV=1	A0A194PIR5_PAPXU Defense protein 3 OS=Papilio xuthus GN=RR46_10472 PE=4 SV=1
	Px.12310.unknow	brown, ok	2	brown, ok		IPR019729 Gloverin-like protein	-	-	GLOV_HYACE Gloverin OS=Hyalophora cecropia PE=1 SV=2	A0A194PKF7_PAPXU Gloverin OS=Papilio xuthus GN=RR46_10474 PE=4 SV=1
	Px.12454.CG4562	brown, ok	2	brown, ok		IPR003439 ABC transporter-like IPR003593 AAA+ ATPase domain IPR011527 ABC transporter type 1, transmembrownane domain IPR027417 P-loop containing nucleoside triphosphate hydrolase	GO:0005524 GO:ATP binding GO:0006810 GO:transport GO:0016021 GO:integral component of membrownane GO:0016887 GO:ATPase activity GO:0042626 GO:ATPase activity, coupled to transmembrownane movement of subscarletances GO:0055085 GO:transmembrownane transport	NV12592; similar to ATP-dependent bile acid permease; K05673 ATP-binding cassette, subfamily C (CFTR/MRP), member 4	MRP4_HUMAN Multidrug resiscarletance-associated protein 4 OS=Homo sapiens GN=ABCC4 PE=1 SV=3	A0A194PIU3_PAPXU Multidrug resiscarletance-associated protein 4 OS=Papilio xuthus GN=RR46_10601 PE=4 SV=1
	Px.12649.CG11577	brown, ok	2		brown, ok	IPR021852 Domain of unknown function DUF3456	-	GNMT; glycine N-methyltransferase; K00552 glycine N-methyltransferase [EC:2.1.1.20]	CNPY4_DANRE Protein canopy 4 OS=Danio rerio GN=cnpy4 PE=2 SV=1	A0A194PJL4_PAPXU Protein canopy 4 OS=Papilio xuthus GN=RR46_10777 PE=4 SV=1
	Px.12756.RpLP0	brown, ok	2	brown, ok		IPR001790 Ribosomal protein L10P	GO:0005622 GO:intracellular GO:0042254 GO:ribosome biogenesis	similar to acidic p0 ribosomal protein; K02941 large subunit ribosomal protein LP0	RLA0_DROME 60S acidic ribosomal protein P0 OS=Drosophila melanogascarleter GN=RpLP0 PE=1 SV=1	I4DID8_PAPXU 60S acidic ribosomal protein P0 OS=Papilio xuthus GN=RR46_10874 PE=2 SV=1
	Px.13041.CG13920	brown, ok	2		brown, ok	IPR032808 DoxX family	-	-	TM35A_DANRE Transmembrownane protein 35A OS=Danio rerio GN=tmem35a PE=2 SV=1	A0A194PXE3_PAPXU Transmembrownane protein 35 OS=Papilio xuthus GN=RR46_11137 PE=4 SV=1
	Px.13484.CG10264	brown, ok	2		brown, ok	IPR010562 Haemolymph juvenile hormone binding	-	-	CCCP_DROME Circadian clock-controlled protein OS=Drosophila melanogascarleter GN=anon-3B1.2 PE=2 SV=2	A0A194PXE4_PAPXU Circadian clock-controlled protein OS=Papilio xuthus GN=RR46_11528 PE=4 SV=1
	Px.13554.CG34229	brown, ok	2		brown, ok	IPR008011 Complex 1 LYR protein	-	-	LYRM2_XENLA LYR motif-containing protein 2 OS=Xenopus laevis GN=lyrm2 PE=3 SV=1	A0A194PXK1_PAPXU LYR motif-containing protein 2 OS=Papilio xuthus GN=RR46_11588 PE=3 SV=1
	Px.13706.CG6763	brown, ok	2		brown, ok	IPR001506 Peptidase M12A IPR006026 Peptidase, metallopeptidase IPR024079 Metallopeptidase, catalytic domain	GO:0004222 GO:metalloendopeptidase activity GO:0006508 GO:proteolysis GO:0008237 GO:metallopeptidase activity GO:0008270 GO:zinc ion binding	nas-7; Nematode Ascarletacin protease family member (nas-7); K08076 ascarletacin [EC:3.4.24.21]	NAS7_CAEEL Zinc metalloproteinase nas-7 OS=Caenorhabditis elegans GN=nas-7 PE=2 SV=2	A0A194PSQ6_PAPXU Metalloendopeptidase OS=Papilio xuthus GN=RR46_11716 PE=3 SV=1
	Px.13720.CG32751	brown, ok	2	brown, ok		IPR003010 Carbon-nitrogen hydrolase	GO:0006807 GO:nitrogen compound metabolic process GO:0016810 GO:hydrolase activity, acting on carbon-nitrogen (but not peptide) bonds	GA17117 gene product from transcript GA17117-RA; K01435 biotinidase [EC:3.5.1.12]	VNNL2_DROME Vanin-like protein 2 OS=Drosophila melanogascarleter GN=CG32751 PE=3 SV=1	A0A194PXY9_PAPXU Vanin-like protein 2 OS=Papilio xuthus GN=RR46_11728 PE=4 SV=1
	Px.13736.CG34150	brown, ok	2		brown, ok	-	-	-	LYRM7_DANRE Complex III assembly factor LYRM7 OS=Danio rerio GN=LYRM7 PE=3 SV=1	A0A194PPS8_PAPXU LYR motif-containing protein 7 (Fragment) OS=Papilio xuthus GN=RR46_11743 PE=4 SV=1
	Px.13742.CG31075	brown, ok	2	brown, ok		IPR015590 Aldehyde dehydrogenase domain IPR016161 Aldehyde/hiscarletidinol dehydrogenase IPR016162 Aldehyde dehydrogenase N-terminal domain IPR016163 Aldehyde dehydrogenase, C-terminal	GO:0008152 GO:metabolic process GO:0016491 GO:oxidoreductase activity GO:0016620 GO:oxidoreductase activity, acting on the aldehyde or oxo group of donors, NAD or NADP as acceptor GO:0055114 GO:oxidation-reduction process	ALDH1A1, GGADHR; aldehyde dehydrogenase 1 family, member A1 (EC:1.2.1.36); K07249 retinal dehydrogenase [EC:1.2.1.36]	AL1A1_MESAU Retinal dehydrogenase 1 OS=Mesocricetus auratus GN=ALDH1A1 PE=1 SV=2	A0A194PUD1_PAPXU Retinal dehydrogenase 1 OS=Papilio xuthus GN=RR46_11749 PE=3 SV=1
	Px.14228.CG32512	brown, ok	2		brown, ok	IPR025423 Domain of unknown function DUF4149	-	similar to GTP-binding protein; K07884 Ras-related protein Rab-3D	TM205_HUMAN Transmembrownane protein 205 OS=Homo sapiens GN=TMEM205 PE=1 SV=1	A0A194PPD6_PAPXU Transmembrownane protein 205 OS=Papilio xuthus GN=RR46_12176 PE=4 SV=1
	Px.14347.unknow	brown, ok	2		brown, ok	-	-	-	-	A0A194PSF5_PAPXU Uncharacterized protein OS=Papilio xuthus GN=RR46_12272 PE=4 SV=1
	Px.14395.unknow	brown, ok	2	brown, ok		-	-	-	-	A0A194PU56_PAPXU Uncharacterized protein OS=Papilio xuthus GN=RR46_12319 PE=4 SV=1
	Px.14540.Nf1	brown, ok	2	brown, ok		IPR001251 CRAL-TRIO lipid binding domain IPR001936 Ras GTPase-activating protein IPR008936 Rho GTPase activation protein IPR016024 Armadillo-type fold	GO:0005488 GO:binding GO:0007165 GO:signal transduction GO:0043087 GO:regulation of GTPase activity	AGAP003140-PA; K08052 neurofibrownomin 1	NF1_RAT Neurofibrownomin OS=Rattus norvegicus GN=Nf1 PE=1 SV=1	A0A194PUJ7_PAPXU Neurofibrownomin (Fragment) OS=Papilio xuthus GN=RR46_12454 PE=4 SV=1
	Px.14569.bcn92	brown, ok	2		brown, ok	IPR008011 Complex 1 LYR protein	-	-	LYRM4_MOUSE LYR motif-containing protein 4 OS=Mus musculus GN=Lyrm4 PE=1 SV=1	A0A194PSP1_PAPXU LYR motif-containing protein 4 OS=Papilio xuthus GN=RR46_12481 PE=3 SV=1
	Px.14688.CG11601	brown, ok	2		brown, ok	IPR006838 FAR-17a/AIG1-like protein	GO:0016021 GO:integral component of membrownane	-	ADTRP_HUMAN Androgen-dependent TFPI-regulating protein OS=Homo sapiens GN=ADTRP PE=2 SV=1	A0A194PSZ5_PAPXU Uncharacterized protein C6orf105 OS=Papilio xuthus GN=RR46_12576 PE=4 SV=1
	Px.14774.CG5245	brown, ok	2	brown, ok		IPR013087 Zinc finger C2H2-type/integrase DNA-binding domain IPR015880 Zinc finger, C2H2-like	GO:0003676 GO:nucleic acid binding	Zfp26, RGD1565847; zinc finger protein 26; K09228 KRAB domain-containing zinc finger protein	ZFP26_MOUSE Zinc finger protein 26 OS=Mus musculus GN=Zfp26 PE=2 SV=2	A0A194PUG9_PAPXU Zinc finger protein 26 OS=Papilio xuthus GN=RR46_12653 PE=4 SV=1
	Px.14878.CG13676	brown, ok	2		brown, ok	IPR002557 Chitin binding domain	GO:0005576 GO:extracellular region GO:0006030 GO:chitin metabolic process GO:0008061 GO:chitin binding	hypothetical protein; K03515 DNA repair protein REV1 [EC:2.7.7.-]	-	A0A194PTS3_PAPXU Uncharacterized protein OS=Papilio xuthus GN=RR46_12747 PE=4 SV=1
	Px.15215.CG14818	brown, ok	2		brown, ok	IPR022788 Uncharacterised protein family UPF0184	-	-	CI016_MOUSE UPF0184 protein C9orf16 homolog OS=Mus musculus PE=3 SV=1	I4DJS7_PAPXU UPF0184 protein C9orf16-like OS=Papilio xuthus GN=RR46_13019 PE=2 SV=1
	Px.15288.mbl	brown, ok	2	brown, ok		IPR000571 Zinc finger, CCCH-type	GO:0046872 GO:metal ion binding	hypothetical protein; K14943 muscleblind	MBL_DROME Protein muscleblind OS=Drosophila melanogascarleter GN=mbl PE=2 SV=2	A0A194PKE9_PAPXU Protein muscleblind OS=Papilio xuthus GN=RR46_13081 PE=4 SV=1
	Px.15502.unknow	brown, ok	2		brown, ok	-	-	-	-	A0A194PSI2_PAPXU Uncharacterized protein OS=Papilio xuthus GN=RR46_13245 PE=4 SV=1
	Px.15515.Sb	brown, ok	2		brown, ok	IPR001254 Serine proteases, trypsin domain IPR001314 Peptidase S1A, chymotrypsin family IPR009003 Peptidase S1, PA clan	GO:0004252 GO:serine-type endopeptidase activity GO:0006508 GO:proteolysis	GA18102 gene product from transcript GA18102-RA; K01312 trypsin [EC:3.4.21.4]	scarletUB_DROME Serine proteinase scarletubble OS=Drosophila melanogascarleter GN=Sb PE=2 SV=2	A0A194PL90_PAPXU Serine proteinase scarletubble OS=Papilio xuthus GN=RR46_13257 PE=3 SV=1
	Px.15764.CG8129	brown, ok	2	brown, ok		IPR001926 Tryptophan synthase beta subunit-like PLP-dependent enzyme	-	threonine dehydratase catabolic, putative; K01754 threonine dehydratase [EC:4.3.1.19]	TSAL_GEOSL L-threonine ammonia-lyase OS=Geobacter sulfurreducens (scarletrain ATCC 51573 / DSM 12127 / PCA) GN=tdcB PE=1 SV=1	A0A194PFT2_PAPXU Threonine dehydratase catabolic OS=Papilio xuthus GN=RR46_13462 PE=4 SV=1
	Px.16547.unknow	brown, ok	2		brown, ok	-	-	-	-	A0A194PJN7_PAPXU Uncharacterized protein OS=Papilio xuthus GN=RR46_14165 PE=4 SV=1
	Px.16551.unknow	brown, ok	2		brown, ok	-	-	NV18151; hypothetical protein LOC100114269; K13136 gem associated protein 8	GEMI8_BOVIN Gem-associated protein 8 OS=Bos taurus GN=GEMIN8 PE=2 SV=1	A0A194PIS3_PAPXU Gem-associated protein 8 OS=Papilio xuthus GN=RR46_14169 PE=4 SV=1
	Px.16715.Mipp1	brown, ok	2	brown, ok		IPR000560 Hiscarletidine phosphatase superfamily, clade-2 IPR029033 Hiscarletidine phosphatase superfamily	GO:0003993 GO:acid phosphatase activity	multiple inositol polyphosphate phosphatase 1-like; K03103 multiple inositol-polyphosphate phosphatase [EC:3.1.3.62]	MINP1_DROME Multiple inositol polyphosphate phosphatase 1 OS=Drosophila melanogascarleter GN=Mipp1 PE=1 SV=2	A0A194PK41_PAPXU Multiple inositol polyphosphate phosphatase 1 OS=Papilio xuthus GN=RR46_14315 PE=3 SV=1
	Px.16833.CG30438	brown, ok	2	brown, ok		IPR002213 UDP-glucuronosyl/UDP-glucosyltransferase	GO:0008152 GO:metabolic process GO:0016758 GO:transferase activity, transferring hexosyl groups	Ugt86Di; CG6658 gene product from transcript CG6658-RA (EC:2.4.1.17); K00699 glucuronosyltransferase [EC:2.4.1.17]	CGT_HUMAN 2-hydroxyacylsphingosine 1-beta-galactosyltransferase OS=Homo sapiens GN=UGT8 PE=2 SV=2	A0A194PD24_PAPXU UDP-glucuronosyltransferase OS=Papilio xuthus GN=RR46_14412 PE=3 SV=1
	Px.16899.btn	brown, ok	2		brown, ok	IPR001356 Homeobox domain IPR009057 Homeodomain-like IPR020479 Homeodomain, metazoa	GO:0003677 GO:DNA binding	similar to MEOX1; K09322 homeobox protein MOX	MEOX2_XENLA Homeobox protein MOX-2 OS=Xenopus laevis GN=meox2 PE=2 SV=2	A0A194PD84_PAPXU Homeobox protein MOX-2 OS=Papilio xuthus GN=RR46_14472 PE=4 SV=1
	Px.17434.dlg1	brown, ok	2		brown, ok	IPR001478 PDZ domain	GO:0005515 GO:protein binding	DLG1; discs, large homolog 1 (Drosophila); K12076 disks large protein 1	DLG1_XENTR Disks large homolog 1 OS=Xenopus tropicalis GN=dlg1 PE=2 SV=1	A0A194PDT1_PAPXU Disks large-like 1 OS=Papilio xuthus GN=RR46_14921 PE=4 SV=1
	Px.17456.Cht3	brown, ok	2		brown, ok	IPR001223 Glycoside hydrolase family 18, catalytic domain IPR002557 Chitin binding domain IPR011583 Chitinase II IPR013781 Glycoside hydrolase, catalytic domain IPR017853 Glycoside hydrolase superfamily IPR029070 Chitinase insertion domain	GO:0004553 GO:hydrolase activity, hydrolyzing O-glycosyl compounds GO:0004568 GO:chitinase activity GO:0005576 GO:extracellular region GO:0005975 GO:carbohydrate metabolic process GO:0006030 GO:chitin metabolic process GO:0006032 GO:chitin catabolic process GO:0008061 GO:chitin binding	Cht10, TcCht10; chitinase 10 (EC:3.2.1.14); K01183 chitinase [EC:3.2.1.14]	CHI10_DROME Probable chitinase 10 OS=Drosophila melanogascarleter GN=Cht10 PE=2 SV=2	A0A194PDL2_PAPXU Putative chitinase 3 OS=Papilio xuthus GN=RR46_14940 PE=4 SV=1
	Px.17457.unknow	brown, ok	2		brown, ok	-	-	-	-	A0A194PDV3_PAPXU Uncharacterized protein OS=Papilio xuthus GN=RR46_14941 PE=4 SV=1
	Px.17501.Pmi	brown, ok	2		brown, ok	IPR026120 Transmembrownane protein 11	GO:0007005 GO:mitochondrion organization GO:0031305 GO:integral component of mitochondrial inner membrownane	-	TM11B_XENLA Transmembrownane protein 11-B, mitochondrial OS=Xenopus laevis GN=tmem11-b PE=2 SV=1	A0A194PFK3_PAPXU Transmembrownane protein 11-B, mitochondrial OS=Papilio xuthus GN=RR46_14983 PE=4 SV=1
	Px.17521.tnc	brown, ok	2		brown, ok	IPR001007 VWFC domain	GO:0005515 GO:protein binding	-	-	A0A194PE08_PAPXU Uncharacterized protein OS=Papilio xuthus GN=RR46_15001 PE=4 SV=1
	Px.17621.unknow	brown, ok	2	brown, ok		-	-	-	LEB1_BOMMO Lebocin-1/2 OS=Bombyx mori PE=1 SV=1	A0A194PKF6_PAPXU Lebocin-1/2 OS=Papilio xuthus GN=RR46_15079 PE=4 SV=1
	Px.17622.unknow	brown, ok	2	brown, ok		-	-	-	LEB4_BOMMO Lebocin-4 OS=Bombyx mori GN=LEB4 PE=2 SV=1	A0A194PE09_PAPXU Lebocin-4 OS=Papilio xuthus GN=RR46_15080 PE=4 SV=1
	Px.00909.fbp	brown, scarlet	2		brown, scarlet	-	-	similar to CG31692-PA, isoform A; K03841 fructose-1,6-bisphosphatase I [EC:3.1.3.11]	F16P1_brownANA Fructose-1,6-bisphosphatase, chloroplascarletic OS=brownassica napus GN=FBP PE=2 SV=1	A0A0N1PEZ1_PAPXU Fructose-1,6-bisphosphatase, chloroplascarletic OS=Papilio xuthus GN=RR46_00717 PE=4 SV=1
	Px.01208.Fmo.1	brown, scarlet	2	brown	scarlet	IPR000960 Flavin monooxygenase FMO IPR020946 Flavin monooxygenase-like IPR023753 FAD/NAD(P)-binding domain	GO:0004499 GO:N,N-dimethylaniline monooxygenase activity GO:0016491 GO:oxidoreductase activity GO:0050660 GO:flavin adenine dinucleotide binding GO:0050661 GO:NADP binding GO:0055114 GO:oxidation-reduction process	Fmo-1; Flavin-containing monooxygenase 1 (EC:1.14.13.8); K00485 dimethylaniline monooxygenase (N-oxide forming) [EC:1.14.13.8]	SNO1_TYRJA Senecionine N-oxygenase OS=Tyria jacobaeae GN=sno1 PE=1 SV=1	A0A0N1IDD1_PAPXU Flavin-containing monooxygenase OS=Papilio xuthus GN=RR46_00970 PE=3 SV=1
	Px.01612.CG1561	brown, scarlet	2	brown, scarlet		IPR004119 Protein of unknown function DUF227 IPR011009 Protein kinase-like domain IPR015897 CHK kinase-like	-	-	-	A0A0N1I2U1_PAPXU Uncharacterized protein OS=Papilio xuthus GN=RR46_01349 PE=4 SV=1
	Px.01692.Cht2	brown, scarlet	2		brown, scarlet	IPR001223 Glycoside hydrolase family 18, catalytic domain IPR011583 Chitinase II IPR013540 Chitinase A N-terminal IPR013781 Glycoside hydrolase, catalytic domain IPR013783 Immunoglobulin-like fold IPR014756 Immunoglobulin E-set IPR017853 Glycoside hydrolase superfamily IPR022409 PKD/Chitinase domain IPR029070 Chitinase insertion domain	GO:0004553 GO:hydrolase activity, hydrolyzing O-glycosyl compounds GO:0004568 GO:chitinase activity GO:0005975 GO:carbohydrate metabolic process GO:0006032 GO:chitin catabolic process	chitinase (EC:3.2.1.14); K01183 chitinase [EC:3.2.1.14]	CHIA_SERMA Chitinase A OS=Serratia marcescens GN=chiA PE=1 SV=3	A0A0N1PEB3_PAPXU Chitinase A OS=Papilio xuthus GN=RR46_01416 PE=3 SV=1
	Px.02777.CG10433	brown, scarlet	2	scarlet	brown	-	-	-	-	A0A194Q0Q0_PAPXU Uncharacterized protein OS=Papilio xuthus GN=RR46_02348 PE=4 SV=1
	Px.03133.CG5009	brown, scarlet	2	scarlet	brown	IPR002655 Acyl-CoA oxidase, C-terminal IPR006091 Acyl-CoA oxidase/dehydrogenase, central domain IPR009075 Acyl-CoA dehydrogenase/oxidase C-terminal IPR009100 Acyl-CoA dehydrogenase/oxidase, N-terminal and middle domain IPR013786 Acyl-CoA dehydrogenase/oxidase, N-terminal IPR029320 Acyl-coenzyme A oxidase, N-terminal	GO:0003995 GO:acyl-CoA dehydrogenase activity GO:0003997 GO:acyl-CoA oxidase activity GO:0005777 GO:peroxisome GO:0006635 GO:fatty acid beta-oxidation GO:0008152 GO:metabolic process GO:0016627 GO:oxidoreductase activity, acting on the CH-CH group of donors GO:0050660 GO:flavin adenine dinucleotide binding GO:0055114 GO:oxidation-reduction process	similar to CG5009-PA; K00232 acyl-CoA oxidase [EC:1.3.3.6]	ACOX1_DROME Probable peroxisomal acyl-coenzyme A oxidase 1 OS=Drosophila melanogascarleter GN=CG5009 PE=1 SV=1	A0A194Q9Z7_PAPXU Acyl-coenzyme A oxidase OS=Papilio xuthus GN=RR46_02639 PE=3 SV=1
	Px.03658.ImpL2	brown, scarlet	2	brown	scarlet	IPR003598 Immunoglobulin subtype 2 IPR003599 Immunoglobulin subtype IPR007110 Immunoglobulin-like domain IPR013098 Immunoglobulin I-set IPR013783 Immunoglobulin-like fold	GO:0005515 GO:protein binding	similar to Down syndrome cell adhesion molecule; K06767 Down syndrome cell adhesion molecule	IMPL2_DROME Neural/ectodermal development factor IMP-L2 OS=Drosophila melanogascarleter GN=ImpL2 PE=1 SV=4	A0A194Q6P9_PAPXU Neural/ectodermal development factor IMP-L2 OS=Papilio xuthus GN=RR46_03088 PE=4 SV=1
	Px.04932.Ir68a	brown, scarlet	2	brown	scarlet	IPR001320 Ionotropic glutamate receptor IPR019594 Ionotropic glutamate receptor, L-glutamate and glycine-binding domain	GO:0004970 GO:ionotropic glutamate receptor activity GO:0005234 GO:extracellular-glutamate-gated ion channel activity GO:0016020 GO:membrownane	glr-3; GLutamate Receptor family (AMPA) family member (glr-3); K05313 glutamate receptor, ionotropic, invertebrownate	GRIK1_HUMAN Glutamate receptor ionotropic, kainate 1 OS=Homo sapiens GN=GRIK1 PE=1 SV=1	A0A194QNB4_PAPXU Glutamate receptor, ionotropic kainate 1 OS=Papilio xuthus GN=RR46_04092 PE=4 SV=1
	Px.06103.CG8028	brown, scarlet	2		brown, scarlet	IPR020846 Major facilitator superfamily domain	-	-	-	A0A194Q8K5_PAPXU Uncharacterized protein OS=Papilio xuthus GN=RR46_05076 PE=4 SV=1
	Px.06749.CG9864	brown, scarlet	2	brown, scarlet		IPR011701 Major facilitator superfamily IPR020846 Major facilitator superfamily domain	GO:0016021 GO:integral component of membrownane GO:0055085 GO:transmembrownane transport	AGAP010370-PA; K08193 MFS transporter, ACS family, solute carrier family 17 (sodium-dependent inorganic phosphate cotransporter), other	PICO_DROME Putative inorganic phosphate cotransporter OS=Drosophila melanogascarleter GN=Picot PE=2 SV=1	A0A194PW78_PAPXU Putative inorganic phosphate cotransporter OS=Papilio xuthus GN=RR46_05631 PE=4 SV=1
	Px.07262.Rbp6	brown, scarlet	2	brown	scarlet	-	-	similar to CG32169 CG32169-PA; K14411 RNA-binding protein Musashi	MSIR6_DROME RNA-binding protein Musashi homolog Rbp6 OS=Drosophila melanogascarleter GN=Rbp6 PE=2 SV=3	A0A194Q9U0_PAPXU RNA-binding protein Musashi-like Rbp6 OS=Papilio xuthus GN=RR46_06056 PE=4 SV=1
	Px.08239.unknow	brown, scarlet	2	brown, scarlet		-	-	-	-	A0A194PT68_PAPXU Uncharacterized protein OS=Papilio xuthus GN=RR46_06897 PE=4 SV=1
	Px.08660.unknow	brown, scarlet	2	scarlet	brown	IPR006170 Pheromone/general odorant binding protein	GO:0005549 GO:odorant binding	-	-	A0A194PW33_PAPXU Uncharacterized protein OS=Papilio xuthus GN=RR46_07284 PE=4 SV=1
	Px.09071.CG1213	brown, scarlet	2	scarlet	brown	IPR005828 Major facilitator, sugar transporter-like IPR020846 Major facilitator superfamily domain	GO:0016021 GO:integral component of membrownane GO:0022857 GO:transmembrownane transporter activity GO:0055085 GO:transmembrownane transport	similar to Solute carrier family 2, facilitated glucose transporter member 8 (Glucose transporter type 8) (GLUT-8) (Glucose transporter type X1); K08145 MFS transporter, SP family, solute carrier family 2 (facilitated glucose transporter), member 8	TRET1_DROER Facilitated trehalose transporter Tret1 OS=Drosophila erecta GN=Tret1 PE=3 SV=1	A0A194Q5F1_PAPXU Facilitated trehalose transporter Tret1 OS=Papilio xuthus GN=RR46_07616 PE=4 SV=1
	Px.09072.CG30035	brown, scarlet	2	scarlet	brown	IPR005828 Major facilitator, sugar transporter-like IPR020846 Major facilitator superfamily domain	GO:0016021 GO:integral component of membrownane GO:0022857 GO:transmembrownane transporter activity GO:0055085 GO:transmembrownane transport	sugar transporter, putative (EC:1.3.1.74); K14258 facilitated trehalose transporter	TRET1_POLVA Facilitated trehalose transporter Tret1 OS=Polypedilum vanderplanki GN=Tret1 PE=1 SV=1	A0A194Q5F7_PAPXU Facilitated trehalose transporter Tret1 OS=Papilio xuthus GN=RR46_07617 PE=4 SV=1
	Px.09235.unknow	brown, scarlet	2	scarlet	brown	-	-	-	-	A0A194QEU6_PAPXU Uncharacterized protein OS=Papilio xuthus GN=RR46_07761 PE=4 SV=1
	Px.09251.Aldh.III	brown, scarlet	2	scarlet	brown	IPR015590 Aldehyde dehydrogenase domain IPR016161 Aldehyde/hiscarletidinol dehydrogenase IPR016162 Aldehyde dehydrogenase N-terminal domain IPR016163 Aldehyde dehydrogenase, C-terminal	GO:0008152 GO:metabolic process GO:0016491 GO:oxidoreductase activity GO:0016620 GO:oxidoreductase activity, acting on the aldehyde or oxo group of donors, NAD or NADP as acceptor GO:0055114 GO:oxidation-reduction process	Aldh-III; Aldehyde dehydrogenase type III (EC:1.2.1.- 1.2.1.5); K00129 aldehyde dehydrogenase (NAD(P)+) [EC:1.2.1.5]	AL3A1_CANLF Aldehyde dehydrogenase, dimeric NADP-preferring OS=Canis lupus familiaris GN=ALDH3A1 PE=2 SV=1	A0A194QEQ3_PAPXU Aldehyde dehydrogenase, dimeric NADP-preferring OS=Papilio xuthus GN=RR46_07777 PE=3 SV=1
	Px.10770.CG18473	brown, scarlet	2		brown, scarlet	IPR001559 Phosphotriescarleterase IPR032466 Metal-dependent hydrolase	GO:0008270 GO:zinc ion binding GO:0009056 GO:catabolic process	GI24003 gene product from transcript GI24003-RA; K07048 phosphotriescarleterase-related protein	PTER_DROMO Phosphotriescarleterase-related protein OS=Drosophila mojavensis GN=GI24003 PE=3 SV=1	A0A194PW10_PAPXU Phosphotriescarleterase-related protein OS=Papilio xuthus GN=RR46_09090 PE=3 SV=1
	Px.11046.unknow	brown, scarlet	2		brown, scarlet	-	-	-	-	A0A194PXD2_PAPXU Uncharacterized protein OS=Papilio xuthus GN=RR46_09326 PE=4 SV=1
	Px.11726.Cng	brown, scarlet	2	brown, scarlet		IPR000595 Cyclic nucleotide-binding domain IPR014710 RmlC-like jelly roll fold IPR018490 Cyclic nucleotide-binding-like	-	Cbrown-unc-103.2; C. browniggsae Cbrown-UNC-103.2 protein; K05322 potassium voltage-gated channel Eag-related subfamily H, invertebrownate	KAT3_ORYSJ Potassium channel KAT3 OS=Oryza sativa subsp. japonica GN=Os01g0756700 PE=2 SV=1	A0A194QB84_PAPXU Potassium voltage-gated channel subfamily H member 6 OS=Papilio xuthus GN=RR46_09925 PE=4 SV=1
	Px.12865.CG4666	brown, scarlet	2	scarlet	brown	IPR029069 HotDog domain	-	-	THEM6_DROME Protein THEM6 OS=Drosophila melanogascarleter GN=CG4666 PE=2 SV=1	A0A194Q372_PAPXU UPF0670 protein CG4666 OS=Papilio xuthus GN=RR46_10976 PE=4 SV=1
	Px.13317.CG2121	brown, scarlet	2	scarlet	brown	IPR010291 Ion channel regulatory protein, UNC-93 IPR011701 Major facilitator superfamily IPR020846 Major facilitator superfamily domain	GO:0016021 GO:integral component of membrownane GO:0055085 GO:transmembrownane transport	-	UN93L_DROME UNC93-like protein OS=Drosophila melanogascarleter GN=CG4928 PE=2 SV=1	A0A194PX02_PAPXU UNC93-like protein OS=Papilio xuthus GN=RR46_11383 PE=4 SV=1
	Px.13374.CG13887	brown, scarlet	2		brown, scarlet	IPR008417 B-cell receptor-associated protein 29/31	GO:0005783 GO:endoplasmic reticulum GO:0006886 GO:intracellular protein transport GO:0016021 GO:integral component of membrownane	GI13024 gene product from transcript GI13024-RA; K14009 B-cell receptor-associated protein 31	BAP31_PONAB B-cell receptor-associated protein 31 OS=Pongo abelii GN=BCAP31 PE=2 SV=3	A0A194PQY2_PAPXU B-cell receptor-associated protein 31 OS=Papilio xuthus GN=RR46_11430 PE=4 SV=1
	Px.13550.CG13018	brown, scarlet	2		brown, scarlet	IPR018793 Cytochrome c oxidase assembly protein PET191	-	hypothetical protein; K11374 elongator complex protein 2	COA5_HUMAN Cytochrome c oxidase assembly factor 5 OS=Homo sapiens GN=COA5 PE=1 SV=1	A0A194PQZ4_PAPXU Protein C2orf64 OS=Papilio xuthus GN=RR46_11584 PE=4 SV=1
	Px.14179.unknow	brown, scarlet	2	scarlet	brown	-	-	-	-	A0A194PVH5_PAPXU Uncharacterized protein OS=Papilio xuthus GN=RR46_12134 PE=4 SV=1
	Px.14364.CG4020	brown, scarlet	2	scarlet	brown	IPR013120 Male scarleterility, NAD-binding IPR016040 NAD(P)-binding domain IPR033640 Fatty acyl-CoA reductase, C-terminal	-	similar to GA11521-PA; K13356 fatty acyl-CoA reductase [EC:1.2.1.-]	FACR1_DROME Putative fatty acyl-CoA reductase CG5065 OS=Drosophila melanogascarleter GN=CG5065 PE=3 SV=1	A0A194PTF8_PAPXU Fatty acyl-CoA reductase OS=Papilio xuthus GN=RR46_12288 PE=3 SV=1
	Px.15072.Hr38	brown, scarlet	2	brown	scarlet	IPR000536 Nuclear hormone receptor, ligand-binding domain IPR001628 Zinc finger, nuclear hormone receptor-type IPR001723 Nuclear hormone receptor IPR003070 Orphan nuclear receptor IPR013088 Zinc finger, NHR/GATA-type	GO:0003677 GO:DNA binding GO:0003700 GO:transcription factor activity, sequence-specific DNA binding GO:0003707 GO:scarleteroid hormone receptor activity GO:0004879 GO:RNA polymerase II transcription factor activity, ligand-activated sequence-specific DNA binding GO:0005634 GO:nucleus GO:0006355 GO:regulation of transcription, DNA-templated GO:0008270 GO:zinc ion binding GO:0043401 GO:scarleteroi…	similar to AGAP008334-PA; K08558 nuclear receptor subfamily 4 group A member 2	HR38_BOMMO Probable nuclear hormone receptor HR38 (Fragment) OS=Bombyx mori GN=HR38 PE=2 SV=1	A0A194PRJ3_PAPXU Putative nuclear hormone receptor HR38 OS=Papilio xuthus GN=RR46_12920 PE=3 SV=1
	Px.16919.CG5255	brown, scarlet	2	scarlet	brown	IPR001254 Serine proteases, trypsin domain IPR001314 Peptidase S1A, chymotrypsin family IPR009003 Peptidase S1, PA clan	GO:0004252 GO:serine-type endopeptidase activity GO:0006508 GO:proteolysis	tripartite motif-containing protein 2-like; K11997 tripartite motif-containing protein 2/3	CTR1_SOLIN Chymotrypsin-1 OS=Solenopsis invicta PE=1 SV=1	A0A194PCP7_PAPXU Chymotrypsin-1 OS=Papilio xuthus GN=RR46_14491 PE=3 SV=1
	Px.01206.unknow	brown, white	2	brown, white		-	-	-	-	A0A0N1IN51_PAPXU Uncharacterized protein OS=Papilio xuthus GN=RR46_00968 PE=4 SV=1
	Px.01803.CG4302	brown, white	2	brown, white		IPR002213 UDP-glucuronosyl/UDP-glucosyltransferase	GO:0008152 GO:metabolic process GO:0016758 GO:transferase activity, transferring hexosyl groups	similar to glucosyl/glucuronosyl transferases; K00699 glucuronosyltransferase [EC:2.4.1.17]	UDPE_NPVSL Ecdyscarleteroid UDP-glucosyltransferase OS=Spodoptera littoralis nuclear polyhedrosis virus GN=EGT PE=3 SV=1	A0A0N0P9C8_PAPXU UDP-glucuronosyltransferase OS=Papilio xuthus GN=RR46_01519 PE=3 SV=1
	Px.01819.unknow	brown, white	2	brown, white		IPR019729 Gloverin-like protein	-	-	GLOV_HYACE Gloverin OS=Hyalophora cecropia PE=1 SV=2	A0A0N1PEJ8_PAPXU Gloverin OS=Papilio xuthus GN=RR46_01535 PE=4 SV=1
	Px.01836.CG6749	brown, white	2		brown, white	IPR001611 Leucine-rich repeat IPR003591 Leucine-rich repeat, typical subtype IPR032675 Leucine-rich repeat domain, L domain-like	GO:0005515 GO:protein binding	similar to hCG2040284; K13023 carboxypeptidase N regulatory subunit	TRIL_RAT TLR4 interactor with leucine rich repeats OS=Rattus norvegicus GN=Tril PE=1 SV=1	A0A0N0P9Y1_PAPXU TLR4 interactor with leucine rich repeats OS=Papilio xuthus GN=RR46_01550 PE=4 SV=1
	Px.02460.nimB2	brown, white	2	brown, white		IPR000742 EGF-like domain	GO:0005515 GO:protein binding	similar to Splicing factor 3a, subunit 2, 66kDa; K12826 splicing factor 3A subunit 2	BSL1_TRIVA Putative surface protein bspA-like OS=Trichomonas vaginalis GN=BSPAL1 PE=4 SV=1	A0A194QIW3_PAPXU Putative surface protein bspA-like OS=Papilio xuthus GN=RR46_02088 PE=4 SV=1
	Px.02594.CG4797	brown, white	2		brown, white	IPR003663 Sugar/inositol transporter IPR005828 Major facilitator, sugar transporter-like IPR020846 Major facilitator superfamily domain	GO:0016020 GO:membrownane GO:0016021 GO:integral component of membrownane GO:0022857 GO:transmembrownane transporter activity GO:0022891 GO:subscarletrate-specific transmembrownane transporter activity GO:0055085 GO:transmembrownane transport	hypothetical protein; K08145 MFS transporter, SP family, solute carrier family 2 (facilitated glucose transporter), member 8	TRET1_BOMMO Facilitated trehalose transporter Tret1 OS=Bombyx mori GN=Tret1 PE=1 SV=1	A0A194QJ23_PAPXU Facilitated trehalose transporter Tret1 OS=Papilio xuthus GN=RR46_02174 PE=3 SV=1
	Px.02733.unknow	brown, white	2		brown, white	-	-	-	-	A0A194QJS5_PAPXU Uncharacterized protein OS=Papilio xuthus GN=RR46_02304 PE=4 SV=1
	Px.03316.CG3168	brown, white	2	brown, white		IPR005828 Major facilitator, sugar transporter-like IPR020846 Major facilitator superfamily domain	GO:0016021 GO:integral component of membrownane GO:0022857 GO:transmembrownane transporter activity GO:0055085 GO:transmembrownane transport	similar to CG3168-PA, isoform A; K06258 MFS transporter, VNT family, synaptic vesicle glycoprotein 2	SV2B_HUMAN Synaptic vesicle glycoprotein 2B OS=Homo sapiens GN=SV2B PE=1 SV=1	A0A194QBE5_PAPXU Synaptic vesicle glycoprotein 2B OS=Papilio xuthus GN=RR46_02790 PE=4 SV=1
	Px.03351.CG7603	brown, white	2		brown, white	IPR026769 MICOS complex subunit Mic13	-	-	MIC13_DROME MICOS complex subunit MIC13 homolog QIL1 OS=Drosophila melanogascarleter GN=QIL1 PE=2 SV=1	I4DKS9_PAPXU MICOS complex subunit MIC13 OS=Papilio xuthus GN=RR46_02823 PE=2 SV=1
	Px.03634.unknow	brown, white	2		brown, white	-	-	-	-	A0A194Q6N7_PAPXU Uncharacterized protein OS=Papilio xuthus GN=RR46_03069 PE=4 SV=1
	Px.03813.Con	brown, white	2		brown, white	IPR001611 Leucine-rich repeat IPR003591 Leucine-rich repeat, typical subtype IPR032675 Leucine-rich repeat domain, L domain-like	GO:0005515 GO:protein binding	similar to hCG2040284; K13023 carboxypeptidase N regulatory subunit	CONN_DROME Connectin OS=Drosophila melanogascarleter GN=Con PE=2 SV=2	A0A194QI49_PAPXU Connectin OS=Papilio xuthus GN=RR46_03216 PE=4 SV=1
	Px.05279.ppl	brown, white	2		brown, white	IPR011053 Single hybrownid motif IPR033753 Glycine cleavage syscarletem H-protein/Simiate	-	glycine cleavage syscarletem h protein ; K02437 glycine cleavage syscarletem H protein	GCSH_DROME Glycine cleavage syscarletem H protein, mitochondrial OS=Drosophila melanogascarleter GN=ppl PE=2 SV=1	A0A194PLJ9_PAPXU Glycine cleavage syscarletem H protein, mitochondrial OS=Papilio xuthus GN=RR46_04379 PE=3 SV=1
	Px.05365.Moca.cyp	brown, white	2	brown, white		IPR002130 Cyclophilin-type peptidyl-prolyl cis-trans isomerase domain IPR029000 Cyclophilin-like domain	GO:0000413 GO:protein peptidyl-prolyl isomerization GO:0003755 GO:peptidyl-prolyl cis-trans isomerase activity GO:0006457 GO:protein folding	similar to LOC495937 protein; K12739 peptidyl-prolyl cis-trans isomerase-like 6 [EC:5.2.1.8]	PPIL6_BOVIN Peptidyl-prolyl cis-trans isomerase-like 6 OS=Bos taurus GN=PPIL6 PE=2 SV=1	A0A194PM17_PAPXU Peptidyl-prolyl cis-trans isomerase-like 6 OS=Papilio xuthus GN=RR46_04440 PE=4 SV=1
	Px.05509.unknow	brown, white	2	brown	white	-	-	-	-	A0A194PZ40_PAPXU Uncharacterized protein OS=Papilio xuthus GN=RR46_04559 PE=4 SV=1
	Px.06078.Mlc.c	brown, white	2		brown, white	IPR002048 EF-hand domain IPR011992 EF-hand domain pair	GO:0005509 GO:calcium ion binding	GL16470 gene product from transcript GL16470-RA; K12752 myosin light chain, invertebrownate	MLC2_DROME Myosin-2 essential light chain OS=Drosophila melanogascarleter GN=Mlc-c PE=1 SV=1	A0A194PVZ2_PAPXU Myosin-2 essential light chain OS=Papilio xuthus GN=RR46_05054 PE=4 SV=1
	Px.06536.neur	brown, white	2	brown, white		IPR001841 Zinc finger, RING-type IPR006573 Neuralized homology repeat (NHR) domain IPR013083 Zinc finger, RING/FYVE/PHD-type	GO:0005515 GO:protein binding GO:0008270 GO:zinc ion binding	similar to CG11988-PB, isoform B; K01931 protein neuralized	NEUR_DROME Protein neuralized OS=Drosophila melanogascarleter GN=neur PE=1 SV=2	A0A194Q0Z5_PAPXU Protein neuralized OS=Papilio xuthus GN=RR46_05441 PE=4 SV=1
	Px.08172.UbcD4	brown, white	2	brown, white		IPR000608 Ubiquitin-conjugating enzyme E2 IPR016135 Ubiquitin-conjugating enzyme/RWD-like	-	similar to ubiquitin-conjugating enzyme E2-25kD; K04649 ubiquitin-conjugating enzyme (huntingtin interacting protein 2) [EC:6.3.2.19]	UBE2K_MOUSE Ubiquitin-conjugating enzyme E2 K OS=Mus musculus GN=Ube2k PE=1 SV=3	A0A194PRN1_PAPXU Ubiquitin-conjugating enzyme E2 K OS=Papilio xuthus GN=RR46_06840 PE=3 SV=1
	Px.08515.unknow	brown, white	2		brown, white	-	-	-	-	A0A194Q4V6_PAPXU Uncharacterized protein OS=Papilio xuthus GN=RR46_07158 PE=4 SV=1
	Px.09728.unknow	brown, white	2		brown, white	-	-	-	-	A0A194QAG5_PAPXU Uncharacterized protein OS=Papilio xuthus GN=RR46_08221 PE=4 SV=1
	Px.09760.crl	brown, white	2		brown, white	IPR016135 Ubiquitin-conjugating enzyme/RWD-like	-	crl; courtless; K04555 ubiquitin-conjugating enzyme E2 G2 [EC:6.3.2.19]	UB2G2_PONAB Ubiquitin-conjugating enzyme E2 G2 OS=Pongo abelii GN=UBE2G2 PE=2 SV=1	A0A194PEP0_PAPXU Ubiquitin-conjugating enzyme E2 G2 OS=Papilio xuthus GN=RR46_08252 PE=4 SV=1
	Px.09805.alpha.Man.IIb	brown, white	2	brown, white		IPR000602 Glycoside hydrolase family 38, N-terminal domain IPR011013 Galactose mutarotase-like domain IPR011330 Glycoside hydrolase/deacetylase, beta/alpha-barrel IPR011682 Glycosyl hydrolase family 38, C-terminal IPR013780 Glycosyl hydrolase, all-beta IPR015341 Glycoside hydrolase family 38, central domain IPR027291 Glycoside hydrolase 38/57, N-terminal domain IPR028995 Glycoside hydrolase famil…	GO:0003824 GO:catalytic activity GO:0004553 GO:hydrolase activity, hydrolyzing O-glycosyl compounds GO:0004559 GO:alpha-mannosidase activity GO:0005975 GO:carbohydrate metabolic process GO:0006013 GO:mannose metabolic process GO:0008270 GO:zinc ion binding GO:0015923 GO:mannosidase activity GO:0030246 GO:carbohydrate binding	mannosidase alpha class 2a ; K01191 alpha-mannosidase [EC:3.2.1.24]	MA2A1_HUMAN Alpha-mannosidase 2 OS=Homo sapiens GN=MAN2A1 PE=1 SV=2	A0A194PF11_PAPXU Alpha-mannosidase OS=Papilio xuthus GN=RR46_08293 PE=3 SV=1
	Px.09810.unknow	brown, white	2	brown, white		-	-	-	-	A0A194PF16_PAPXU Uncharacterized protein OS=Papilio xuthus GN=RR46_08298 PE=4 SV=1
	Px.09879.CG6752	brown, white	2	brown, white		IPR003877 SPRY domain IPR013083 Zinc finger, RING/FYVE/PHD-type IPR013320 Concanavalin A-like lectin/glucanase domain	GO:0005515 GO:protein binding	hypothetical protein; K12169 Kip1 ubiquitination-promoting complex protein 1 [EC:6.3.2.19]	RSPRY_PONAB RING finger and SPRY domain-containing protein 1 OS=Pongo abelii GN=RSPRY1 PE=2 SV=1	A0A194PLE8_PAPXU RING finger and SPRY domain-containing protein 1 OS=Papilio xuthus GN=RR46_08356 PE=4 SV=1
	Px.09982.Not1	brown, white	2	brown, white		IPR004202 Cytochrome c oxidase subunit VIIc IPR007196 CCR4-Not complex component, Not1, C-terminal IPR024557 CCR4-Not complex, Not1 subunit, domain of unknown function DUF3819 IPR032191 CCR4-NOT transcription complex subunit 1, CAF1-binding domain IPR032193 CCR4-NOT transcription complex subunit 1, TTP binding domain IPR032194 CCR4-NOT transcription complex subunit 1, HEAT repeat	GO:0004129 GO:cytochrome-c oxidase activity	CNOT1; CCR4-NOT transcription complex, subunit 1; K12604 CCR4-NOT transcription complex subunit 1	CNOT1_HUMAN CCR4-NOT transcription complex subunit 1 OS=Homo sapiens GN=CNOT1 PE=1 SV=2	A0A194PLM7_PAPXU CCR4-NOT transcription complex subunit 1 OS=Papilio xuthus GN=RR46_08436 PE=4 SV=1
	Px.10029.hiw	brown, white	2	brown, white		IPR009091 Regulator of chromosome condensation 1/beta-lactamase-inhibitor protein II IPR012983 PHR	-	mycbp2, Myc, PAM, esr, esrom, fa97c06, ns:zft368, si:busm1-12g7.1, si:dz12g7.1, si:dz256p4.1, til, tilsit, wu:fa97c06, xx:zft368, zft368; MYC binding protein 2; K10693 E3 ubiquitin-protein ligase MYCBP2 [EC:6.3.2.19]	MYCB2_HUMAN E3 ubiquitin-protein ligase MYCBP2 OS=Homo sapiens GN=MYCBP2 PE=1 SV=3	A0A194PFI5_PAPXU Putative E3 ubiquitin-protein ligase MYCBP2 OS=Papilio xuthus GN=RR46_08473 PE=4 SV=1
	Px.10061.Sirt2	brown, white	2	brown, white		IPR003000 Sirtuin family IPR026591 Sirtuin family, catalytic core small domain IPR029035 DHS-like NAD/FAD-binding domain	GO:0070403 GO:NAD+ binding	similar to NAD-dependent deacetylase sirtuin 2 homolog; K11412 NAD-dependent deacetylase sirtuin 2 [EC:3.5.1.-]	SIR2_DANRE NAD-dependent protein deacetylase sirtuin-2 OS=Danio rerio GN=sirt2 PE=1 SV=1	A0A194Q7G2_PAPXU NAD-dependent deacetylase sirtuin-2 OS=Papilio xuthus GN=RR46_08500 PE=4 SV=1
	Px.10233.CG2083	brown, white	2	brown, white		IPR024779 2OGFeDO, oxygenase domain	-	TET1, CXXC6; tet oncogene 1; K13097 methylcytosine dioxygenase [EC:1.14.11.-]	DMAD_DROME DNA N6-methyl adenine demethylase OS=Drosophila melanogascarleter GN=Tet PE=1 SV=1	A0A194Q7U7_PAPXU Methylcytosine dioxygenase TET2 OS=Papilio xuthus GN=RR46_08649 PE=4 SV=1
	Px.10289.CG10175	brown, white	2	brown, white		IPR002018 Carboxylescarleterase, type B IPR029058 Alpha/Beta hydrolase fold	-	GA15379 gene product from transcript GA15379-RA; K01044 carboxylescarleterase [EC:3.1.1.1]	EscarletF_MYZPE Escarleterase FE4 OS=Myzus persicae PE=1 SV=1	A0A194Q9I3_PAPXU Carboxylic escarleter hydrolase OS=Papilio xuthus GN=RR46_08697 PE=3 SV=1
	Px.11506.CG6142	brown, white	2	brown, white		IPR000172 Glucose-methanol-choline oxidoreductase, N-terminal IPR007867 Glucose-methanol-choline oxidoreductase, C-terminal IPR023753 FAD/NAD(P)-binding domain	GO:0016491 GO:oxidoreductase activity GO:0016614 GO:oxidoreductase activity, acting on CH-OH group of donors GO:0050660 GO:flavin adenine dinucleotide binding GO:0055114 GO:oxidation-reduction process	glucose-methanol-choline oxidoreductase (EC:1.1.99.1); K00108 choline dehydrogenase [EC:1.1.99.1]	BETA_scarletAXY Oxygen-dependent choline dehydrogenase OS=scarletaphylococcus xylosus GN=betA PE=3 SV=1	A0A194QC04_PAPXU Choline dehydrogenase OS=Papilio xuthus GN=RR46_09723 PE=3 SV=1
	Px.11704.CG11414	brown, white	2	brown, white		IPR013083 Zinc finger, RING/FYVE/PHD-type IPR015880 Zinc finger, C2H2-like	-	hypothetical protein; K14855 ribosome assembly protein 4	ZN598_DANRE E3 ubiquitin-protein ligase ZNF598 OS=Danio rerio GN=znf598 PE=1 SV=2	A0A194QGY1_PAPXU Zinc finger protein 598 OS=Papilio xuthus GN=RR46_09904 PE=4 SV=1
	Px.11938.CG2663	brown, white	2	brown, white		IPR001071 Cellular retinaldehyde binding/alpha-tocopherol transport IPR001251 CRAL-TRIO lipid binding domain IPR011074 CRAL/TRIO, N-terminal domain	GO:0005215 GO:transporter activity GO:0005622 GO:intracellular GO:0006810 GO:transport	GL26848 gene product from transcript GL26848-RA; K10693 E3 ubiquitin-protein ligase MYCBP2 [EC:6.3.2.19]	CLVS2_MOUSE Clavesin-2 OS=Mus musculus GN=Clvs2 PE=1 SV=1	A0A194PZQ2_PAPXU Clavesin-2 OS=Papilio xuthus GN=RR46_10119 PE=4 SV=1
	Px.12014.CG6178	brown, white	2	brown, white		IPR000873 AMP-dependent synthetase/ligase IPR025110 AMP-binding enzyme C-terminal domain	GO:0003824 GO:catalytic activity GO:0008152 GO:metabolic process	hypothetical protein ; K01904 4-coumarate--CoA ligase [EC:6.2.1.12]	LUCI_PHOPE Luciferin 4-monooxygenase OS=Photuris pensylvanica PE=2 SV=2	A0A194Q0P0_PAPXU Luciferin 4-monooxygenase OS=Papilio xuthus GN=RR46_10191 PE=4 SV=1
	Px.12198.CG17162	brown, white	2	brown, white		-	-	-	-	A0A194Q0G8_PAPXU Uncharacterized protein OS=Papilio xuthus GN=RR46_10369 PE=4 SV=1
	Px.12771.GV1	brown, white	2	brown, white		-	-	-	-	A0A194PXL8_PAPXU Uncharacterized protein OS=Papilio xuthus GN=RR46_10889 PE=4 SV=1
	Px.13339.unknow	brown, white	2		brown, white	-	-	-	-	A0A194PQG1_PAPXU Uncharacterized protein OS=Papilio xuthus GN=RR46_11399 PE=4 SV=1
	Px.13426.unknow	brown, white	2		brown, white	IPR031742 Protein of unknown function DUF4730	-	-	-	A0A194PR30_PAPXU Uncharacterized protein OS=Papilio xuthus GN=RR46_11480 PE=4 SV=1
	Px.13522.CG12379	brown, white	2		brown, white	IPR007853 Zinc finger, DNL-type	GO:0008270 GO:zinc ion binding	-	DNLZ_HUMAN DNL-type zinc finger protein OS=Homo sapiens GN=DNLZ PE=1 SV=1	A0A194PQX1_PAPXU DNL-type zinc finger protein OS=Papilio xuthus GN=RR46_11559 PE=4 SV=1
	Px.13546.unknow	brown, white	2	brown, white		-	-	-	-	A0A194PSC4_PAPXU Uncharacterized protein OS=Papilio xuthus GN=RR46_11581 PE=4 SV=1
	Px.13579.unknow	brown, white	2		brown, white	-	-	-	-	A0A194PRG0_PAPXU Uncharacterized protein OS=Papilio xuthus GN=RR46_11610 PE=4 SV=1
	Px.14061.unknow	brown, white	2	brown, white		-	-	-	-	A0A194PPX8_PAPXU Uncharacterized protein OS=Papilio xuthus GN=RR46_12027 PE=4 SV=1
	Px.14244.unknow	brown, white	2		brown, white	-	-	-	-	A0A194PPF1_PAPXU Uncharacterized protein OS=Papilio xuthus GN=RR46_12191 PE=4 SV=1
	Px.14818.CG5493	brown, white	2		brown, white	IPR010300 Cyscarleteine dioxygenase type I IPR011051 RmlC-like cupin domain IPR014710 RmlC-like jelly roll fold	GO:0005506 GO:iron ion binding GO:0016702 GO:oxidoreductase activity, acting on single donors with incorporation of molecular oxygen, incorporation of two atoms of oxygen GO:0055114 GO:oxidation-reduction process	cyscarleteine dioxygenase; K00456 cyscarleteine dioxygenase [EC:1.13.11.20]	CDO1_DANRE Cyscarleteine dioxygenase type 1 OS=Danio rerio GN=cdo1 PE=2 SV=1	A0A194PV81_PAPXU Cyscarleteine dioxygenase type 1 OS=Papilio xuthus GN=RR46_12694 PE=4 SV=1
	Px.15309.unknow	brown, white	2	brown, white		-	-	-	-	A0A194PKS7_PAPXU Uncharacterized protein OS=Papilio xuthus GN=RR46_13097 PE=4 SV=1
	Px.17673.CG4364	brown, white	2	brown, white		IPR001357 brownCT domain IPR010613 Pescadillo	GO:0005730 GO:nucleolus GO:0042254 GO:ribosome biogenesis	pescadillo homolog; K14843 pescadillo	PESC_DROMO Pescadillo homolog OS=Drosophila mojavensis GN=GI18209 PE=3 SV=1	A0A194PEC6_PAPXU Pescadillo homolog OS=Papilio xuthus GN=RR46_15126 PE=3 SV=1
	Px.00062.Sp212	ok, lightoid	2	ok	lightoid	IPR001254 Serine proteases, trypsin domain IPR009003 Peptidase S1, PA clan	GO:0004252 GO:serine-type endopeptidase activity GO:0006508 GO:proteolysis	TMPRSS11D; transmembrownane protease, serine 11D; K09641 transmembrownane protease, serine 11D [EC:3.4.21.-]	TMPS4_HUMAN Transmembrownane protease serine 4 OS=Homo sapiens GN=TMPRSS4 PE=1 SV=2	A0A0N1IBL0_PAPXU Uncharacterized protein (Fragment) OS=Papilio xuthus GN=RR46_00025 PE=4 SV=1
	Px.00400.CG9990	ok, lightoid	2	ok, lightoid		IPR027417 P-loop containing nucleoside triphosphate hydrolase	-	GD21379 gene product from transcript GD21379-RA; K04533 huntingtin	ABCGN_DICDI ABC transporter G family member 23 OS=Dictyoscarletelium discoideum GN=abcG23 PE=3 SV=2	A0A0N1IN17_PAPXU ABC transporter G family member 23 OS=Papilio xuthus GN=RR46_00271 PE=4 SV=1
	Px.01455.dsh	ok, lightoid	2		ok, lightoid	IPR000591 DEP domain IPR001158 DIX domain IPR001478 PDZ domain IPR003351 Dishevelled protein domain IPR008339 Dishevelled family IPR011991 Winged helix-turn-helix DNA-binding domain IPR024580 Dishevelled C-terminal IPR029071 Ubiquitin-related domain	GO:0005515 GO:protein binding GO:0016055 GO:Wnt signaling pathway GO:0035556 GO:intracellular signal transduction	similar to dishevelled; K02353 dishevelled	DVL3_XENTR Segment polarity protein dishevelled homolog DVL-3 OS=Xenopus tropicalis GN=dvl3 PE=2 SV=1	A0A0N1ICA1_PAPXU Segment polarity protein dishevelled-like DVL-3 OS=Papilio xuthus GN=RR46_01202 PE=4 SV=1
	Px.01769.RpL28	ok, lightoid	2	ok, lightoid		IPR029004 Ribosomal L28e/Mak16	-	RpL28; ribosomal protein L28; K02903 large subunit ribosomal protein L28e	RL28_SPOFR 60S ribosomal protein L28 OS=Spodoptera frugiperda GN=RpL28 PE=2 SV=1	A0A0N1IPY1_PAPMA 60S ribosomal protein L28 OS=Papilio machaon GN=RR48_05803 PE=4 SV=1
	Px.02023.beat.IIb	ok, lightoid	2		ok, lightoid	IPR013783 Immunoglobulin-like fold	-	hypothetical protein LOC412835; K14313 nuclear pore complex protein Nup53	-	A0A194QG13_PAPXU Uncharacterized protein OS=Papilio xuthus GN=RR46_01723 PE=4 SV=1
	Px.03032.unknow	ok, lightoid	2	ok, lightoid		-	-	-	-	A0A194Q3Q1_PAPXU Uncharacterized protein OS=Papilio xuthus GN=RR46_02548 PE=4 SV=1
	Px.03409.unknow	ok, lightoid	2	ok, lightoid		-	-	-	-	A0A194QBV8_PAPXU Uncharacterized protein OS=Papilio xuthus GN=RR46_02874 PE=4 SV=1
	Px.03860.unknow	ok, lightoid	2	ok, lightoid		-	-	-	-	A0A194QGU3_PAPXU Uncharacterized protein OS=Papilio xuthus GN=RR46_03250 PE=4 SV=1
	Px.04640.CG15221	ok, lightoid	2	ok, lightoid		IPR005828 Major facilitator, sugar transporter-like IPR020846 Major facilitator superfamily domain	GO:0016021 GO:integral component of membrownane GO:0022857 GO:transmembrownane transporter activity GO:0055085 GO:transmembrownane transport	NV14189; similar to synaptic vesicle protein; K06258 MFS transporter, VNT family, synaptic vesicle glycoprotein 2	SV2B_HUMAN Synaptic vesicle glycoprotein 2B OS=Homo sapiens GN=SV2B PE=1 SV=1	A0A194Q2E7_PAPXU Synaptic vesicle glycoprotein 2B OS=Papilio xuthus GN=RR46_03873 PE=4 SV=1
	Px.04798.unknow	ok, lightoid	2		ok, lightoid	IPR011598 Myc-type, basic helix-loop-helix (bHLH) domain	GO:0046983 GO:protein dimerization activity	Mad; MAX dimerization protein; K09114 MAX dimerization protein	MXI1_RAT Max-interacting protein 1 OS=Rattus norvegicus GN=Mxi1 PE=2 SV=1	A0A194QIE2_PAPXU Max-interacting protein 1 OS=Papilio xuthus GN=RR46_04001 PE=4 SV=1
	Px.05907.ed	ok, lightoid	2		ok, lightoid	-	-	-	-	A0A194PUW3_PAPXU Uncharacterized protein OS=Papilio xuthus GN=RR46_04903 PE=4 SV=1
	Px.06946.Jra	ok, lightoid	2	ok	lightoid	IPR002112 Transcription factor Jun IPR004827 Basic-leucine zipper domain IPR005643 Jun-like transcription factor IPR008917 Transcription factor, Skn-1-like, DNA-binding domain	GO:0003677 GO:DNA binding GO:0003700 GO:transcription factor activity, sequence-specific DNA binding GO:0006355 GO:regulation of transcription, DNA-templated GO:0043565 GO:sequence-specific DNA binding	Jra, Jun-like; Jun-related antigen; K04448 transcription factor AP-1	JUN_CHICK Transcription factor AP-1 OS=Gallus gallus GN=JUN PE=1 SV=2	I4DNB1_PAPXU Jun-related antigen OS=Papilio xuthus GN=RR46_05794 PE=2 SV=1
	Px.08342.unknow	ok, lightoid	2	ok, lightoid		-	-	-	-	A0A194Q4W8_PAPXU Uncharacterized protein OS=Papilio xuthus GN=RR46_06989 PE=4 SV=1
	Px.08392.unknow	ok, lightoid	2	ok, lightoid		-	-	segmentation protein cap'n'collar-like; K09041 nuclear factor erythroid 2, invertebrownate	-	A0A194Q513_PAPXU Uncharacterized protein OS=Papilio xuthus GN=RR46_07039 PE=4 SV=1
	Px.08913.unknow	ok, lightoid	2		ok, lightoid	-	-	-	-	A0A194Q5K9_PAPXU Uncharacterized protein OS=Papilio xuthus GN=RR46_07478 PE=4 SV=1
	Px.09098.unknow	ok, lightoid	2		ok, lightoid	-	-	-	-	A0A194Q5H6_PAPXU Uncharacterized protein OS=Papilio xuthus GN=RR46_07641 PE=4 SV=1
	Px.10381.FR	ok, lightoid	2		ok, lightoid	IPR000276 G protein-coupled receptor, rhodopsin-like IPR019427 7TM GPCR, serpentine receptor class w (Srw)	GO:0004930 GO:G-protein coupled receptor activity GO:0007186 GO:G-protein coupled receptor signaling pathway GO:0008528 GO:G-protein coupled peptide receptor activity GO:0016021 GO:integral component of membrownane	allatoscarletatin receptor, putative (EC:2.7.11.14); K04233 allatoscarletatin receptor	FMAR_DROME FMRFamide receptor OS=Drosophila melanogascarleter GN=FR PE=2 SV=1	A0A194PVY8_PAPXU FMRFamide receptor OS=Papilio xuthus GN=RR46_08754 PE=4 SV=1
	Px.11687.CG9512	ok, lightoid	2	ok, lightoid		IPR000172 Glucose-methanol-choline oxidoreductase, N-terminal IPR007867 Glucose-methanol-choline oxidoreductase, C-terminal IPR023753 FAD/NAD(P)-binding domain	GO:0016491 GO:oxidoreductase activity GO:0016614 GO:oxidoreductase activity, acting on CH-OH group of donors GO:0050660 GO:flavin adenine dinucleotide binding GO:0055114 GO:oxidation-reduction process	GA21849 gene product from transcript GA21849-RA; K00108 choline dehydrogenase [EC:1.1.99.1]	DHGL_DROPS Glucose dehydrogenase [FAD, quinone] OS=Drosophila pseudoobscura pseudoobscura GN=Gld PE=3 SV=4	A0A194QB47_PAPXU Glucose dehydrogenase [acceptor] OS=Papilio xuthus GN=RR46_09890 PE=3 SV=1
	Px.13558.bs	ok, lightoid	2		ok, lightoid	IPR002100 Transcription factor, MADS-box	GO:0003677 GO:DNA binding GO:0046983 GO:protein dimerization activity	Srf, bs; serum response factor; K04378 serum response factor	SRF_DROME Serum response factor homolog OS=Drosophila melanogascarleter GN=bs PE=1 SV=2	A0A194PSZ0_PAPXU Serum response factor-like OS=Papilio xuthus GN=RR46_11592 PE=4 SV=1
	Px.14158.unknow	ok, lightoid	2		ok, lightoid	-	-	-	-	A0A194PNV5_PAPXU Uncharacterized protein OS=Papilio xuthus GN=RR46_12115 PE=4 SV=1
	Px.15162.unknow	ok, lightoid	2	ok, lightoid		-	-	-	-	A0A194PRP8_PAPXU Uncharacterized protein OS=Papilio xuthus GN=RR46_12975 PE=4 SV=1
	Px.16632.scarletet	ok, lightoid	2		ok, lightoid	IPR022764 Peptidase S54, rhomboid domain	GO:0004252 GO:serine-type endopeptidase activity GO:0016021 GO:integral component of membrownane	AGAP005058-PA; K02857 rhomboid-related protein 1/2/3 [EC:3.4.21.105]	RHOM_DROME Protein rhomboid OS=Drosophila melanogascarleter GN=rho PE=1 SV=2	A0A194PJW5_PAPXU Rhomboid-like protein OS=Papilio xuthus GN=RR46_14240 PE=3 SV=1
	Px.17161.unknow	ok, lightoid	2	ok, lightoid		IPR006629 LPS-induced tumour necrosis factor alpha factor	-	homer homolog 3 (Drosophila); K13166 splicing factor, arginine/serine-rich 14	-	A0A194PER2_PAPXU Uncharacterized protein OS=Papilio xuthus GN=RR46_14688 PE=4 SV=1
	Px.17623.unknow	ok, lightoid	2	ok	lightoid	-	-	-	-	A0A194PE87_PAPXU Uncharacterized protein OS=Papilio xuthus GN=RR46_15081 PE=4 SV=1
	Px.00220.CG11859	ok, scarlet	2	ok	scarlet	-	-	GI23905 gene product from transcript GI23905-RA; K07179 RIO kinase 2 [EC:2.7.11.1]	-	A0A0N1PFT3_PAPXU Uncharacterized protein OS=Papilio xuthus GN=RR46_00117 PE=4 SV=1
	Px.00241.unknow	ok, scarlet	2	ok, scarlet		IPR031986 Serine protease gd, N-terminal domain	-	-	-	A0A0N1PK77_PAPXU Uncharacterized protein OS=Papilio xuthus GN=RR46_00135 PE=4 SV=1
	Px.02463.CG30101	ok, scarlet	2	ok	scarlet	-	-	fhaB; filamentous hemagglutinin/adhesin; K15125 filamentous hemagglutinin	MAGL2_MOUSE MAGE-like protein 2 OS=Mus musculus GN=Magel2 PE=1 SV=2	A0A194QKL0_PAPXU Cell surface glycoprotein 1 (Fragment) OS=Papilio xuthus GN=RR46_02091 PE=4 SV=1
	Px.03246.l(2)efl	ok, scarlet	2		ok, scarlet	IPR001436 Alpha cryscarletallin/Heat shock protein IPR002068 Alpha cryscarletallin/Hsp20 domain IPR008978 HSP20-like chaperone	-	hypothetical protein; K09542 cryscarletallin, alpha B	HSP11_CAEEL Heat shock protein Hsp-16.1/Hsp-16.11 OS=Caenorhabditis elegans GN=hsp-16.1 PE=2 SV=1	A0A194Q5S4_PAPXU Uncharacterized protein OS=Papilio xuthus GN=RR46_02743 PE=3 SV=1
	Px.03887.unknow	ok, scarlet	2	ok, scarlet		-	-	-	-	A0A194QGN0_PAPXU Uncharacterized protein OS=Papilio xuthus GN=RR46_03273 PE=4 SV=1
	Px.06165.unknow	ok, scarlet	2	ok	scarlet	-	-	-	-	A0A194Q8Q2_PAPXU Uncharacterized protein OS=Papilio xuthus GN=RR46_05126 PE=4 SV=1
	Px.07198.unknow	ok, scarlet	2		ok, scarlet	IPR002938 FAD-binding domain IPR023753 FAD/NAD(P)-binding domain	GO:0016491 GO:oxidoreductase activity GO:0055114 GO:oxidation-reduction process GO:0071949 GO:FAD binding	AGAP005948-PA; K00486 kynurenine 3-monooxygenase [EC:1.14.13.9]	KMO_ANOGA Kynurenine 3-monooxygenase OS=Anopheles gambiae GN=kh PE=3 SV=2	A0A194Q856_PAPXU Kynurenine 3-monooxygenase OS=Papilio xuthus GN=RR46_06018 PE=3 SV=1
	Px.08121.Cat	ok, scarlet	2	ok, scarlet		IPR010582 Catalase immune-responsive domain IPR011614 Catalase core domain IPR018028 Catalase, mono-functional, haem-containing IPR020835 Catalase-like domain	GO:0004096 GO:catalase activity GO:0006979 GO:response to oxidative scarletress GO:0020037 GO:heme binding GO:0055114 GO:oxidation-reduction process	GI11318 gene product from transcript GI11318-RA; K03781 catalase [EC:1.11.1.6]	CATA_DROME Catalase OS=Drosophila melanogascarleter GN=Cat PE=1 SV=2	A0A194PRI4_PAPXU Catalase OS=Papilio xuthus GN=RR46_06795 PE=3 SV=1
	Px.08667.unknow	ok, scarlet	2	scarlet	ok	IPR006170 Pheromone/general odorant binding protein	GO:0005549 GO:odorant binding	-	-	A0A194PX01_PAPXU Uncharacterized protein OS=Papilio xuthus GN=RR46_07290 PE=4 SV=1
	Px.13020.Cyp4g15	ok, scarlet	2	scarlet	ok	IPR001128 Cytochrome P450 IPR002402 Cytochrome P450, E-class, group II	GO:0004497 GO:monooxygenase activity GO:0005506 GO:iron ion binding GO:0016705 GO:oxidoreductase activity, acting on paired donors, with incorporation or reduction of molecular oxygen GO:0020037 GO:heme binding GO:0055114 GO:oxidation-reduction process	cytochrome P450, putative (EC:1.14.15.3); K15001 cytochrome P450, family 4 [EC:1.14.-.-]	CP4V2_PONAB Cytochrome P450 4V2 OS=Pongo abelii GN=CYP4V2 PE=2 SV=1	A0A194PZ23_PAPXU Cytochrome P450 4V2 OS=Papilio xuthus GN=RR46_11120 PE=3 SV=1
	Px.13368.CG5150	ok, scarlet	2	ok, scarlet		IPR001952 Alkaline phosphatase IPR017849 Alkaline phosphatase-like, alpha/beta/alpha IPR017850 Alkaline-phosphatase-like, core domain	GO:0003824 GO:catalytic activity GO:0008152 GO:metabolic process GO:0016791 GO:phosphatase activity	similar to CG1809-PA; K01077 alkaline phosphatase [EC:3.1.3.1]	PPB_BOMMO Membrownane-bound alkaline phosphatase OS=Bombyx mori GN=Alp-m PE=1 SV=4	A0A194PQI4_PAPXU Alkaline phosphatase OS=Papilio xuthus GN=RR46_11424 PE=3 SV=1
	Px.13730.CG9514	ok, scarlet	2		ok, scarlet	IPR000172 Glucose-methanol-choline oxidoreductase, N-terminal IPR007867 Glucose-methanol-choline oxidoreductase, C-terminal IPR023753 FAD/NAD(P)-binding domain	GO:0016491 GO:oxidoreductase activity GO:0016614 GO:oxidoreductase activity, acting on CH-OH group of donors GO:0050660 GO:flavin adenine dinucleotide binding GO:0055114 GO:oxidation-reduction process	CG9514 gene product from transcript CG9514-RA (EC:1.1.99.1); K00108 choline dehydrogenase [EC:1.1.99.1]	DHGL_DROPS Glucose dehydrogenase [FAD, quinone] OS=Drosophila pseudoobscura pseudoobscura GN=Gld PE=3 SV=4	A0A194PXZ8_PAPXU Glucose dehydrogenase [acceptor] OS=Papilio xuthus GN=RR46_11738 PE=3 SV=1
	Px.15660.unknow	ok, scarlet	2	ok, scarlet		IPR002919 Trypsin Inhibitor-like, cyscarleteine rich domain	-	-	-	A0A0N0PAI6_PAPXU Uncharacterized protein OS=Papilio xuthus GN=RR46_00211 PE=4 SV=1
	Px.16789.CG3409	ok, scarlet	2	ok	scarlet	IPR011701 Major facilitator superfamily IPR020846 Major facilitator superfamily domain	GO:0016021 GO:integral component of membrownane GO:0055085 GO:transmembrownane transport	SLC16A14; solute carrier family 16, member 14 (monocarboxylic acid transporter 14); K08190 MFS transporter, MCP family, solute carrier family 16 (monocarboxylic acid transporters), member 14	MOT14_MOUSE Monocarboxylate transporter 14 OS=Mus musculus GN=Slc16a14 PE=2 SV=1	A0A194PIB8_PAPXU Monocarboxylate transporter 14 OS=Papilio xuthus GN=RR46_14377 PE=4 SV=1
	Px.17008.unknow	ok, scarlet	2	scarlet	ok	-	-	-	-	A0A194PJ00_PAPXU Uncharacterized protein OS=Papilio xuthus GN=RR46_14564 PE=4 SV=1
	Px.17158.Cyp4d2	ok, scarlet	2	ok, scarlet		IPR001128 Cytochrome P450 IPR002401 Cytochrome P450, E-class, group I	GO:0005506 GO:iron ion binding GO:0016705 GO:oxidoreductase activity, acting on paired donors, with incorporation or reduction of molecular oxygen GO:0020037 GO:heme binding GO:0055114 GO:oxidation-reduction process	Dyak_Cyp4d2; GE16242 gene product from transcript GE16242-RA; K15001 cytochrome P450, family 4 [EC:1.14.-.-]	CP4D2_DROME Cytochrome P450 4d2 OS=Drosophila melanogascarleter GN=Cyp4d2 PE=2 SV=2	A0A194PCY8_PAPXU Cytochrome P450 4d2 OS=Papilio xuthus GN=RR46_14685 PE=3 SV=1
	Px.17669.unknow	ok, scarlet	2	ok, scarlet		-	-	-	-	A0A194PF19_PAPXU Uncharacterized protein OS=Papilio xuthus GN=RR46_15122 PE=4 SV=1
	Px.02950.unknow	ok, white	2	ok, white		-	-	-	-	A0A194QH01_PAPXU Uncharacterized protein OS=Papilio xuthus GN=RR46_02484 PE=4 SV=1
	Px.03020.Edg78E	ok, white	2		ok, white	IPR000618 Insect cuticle protein	GO:0042302 GO:scarletructural conscarletituent of cuticle	-	CU17_BOMMO Larval cuticle protein LCP-17 OS=Bombyx mori GN=LCP17 PE=2 SV=1	A0A194Q228_PAPXU Larval cuticle protein LCP-17 OS=Papilio xuthus GN=RR46_02536 PE=4 SV=1
	Px.03199.CG7896	ok, white	2	ok, white		IPR001611 Leucine-rich repeat IPR003591 Leucine-rich repeat, typical subtype IPR026906 Leucine rich repeat 5 IPR032675 Leucine-rich repeat domain, L domain-like	GO:0005515 GO:protein binding	small GTP-binding protein; K13730 internalin A	ALS_MOUSE Insulin-like growth factor-binding protein complex acid labile subunit OS=Mus musculus GN=Igfals PE=1 SV=1	A0A194Q443_PAPXU Insulin-like growth factor-binding protein complex acid labile subunit OS=Papilio xuthus GN=RR46_02700 PE=4 SV=1
	Px.03877.CG33057	ok, white	2	ok, white		IPR000504 RNA recognition motif domain IPR002058 PAP/25A-associated IPR002745 Phosphotransferase KptA/Tpt1 IPR012677 Nucleotide-binding alpha-beta plait domain	GO:0000166 GO:nucleotide binding GO:0003676 GO:nucleic acid binding GO:0006388 GO:tRNA splicing, via endonucleolytic cleavage and ligation GO:0016772 GO:transferase activity, transferring phosphorus-containing groups	hypothetical protein; K10669 2'-phosphotransferase [EC:2.7.1.160]	TRPT1_DANRE tRNA 2'-phosphotransferase 1 OS=Danio rerio GN=trpt1 PE=2 SV=2	A0A194QGI6_PAPXU tRNA 2'-phosphotransferase 1 OS=Papilio xuthus GN=RR46_03264 PE=4 SV=1
	Px.04066.CG4933	ok, white	2	ok, white		IPR000905 Gcp-like domain IPR017861 Kae1/TsaD family	-	similar to Probable O-sialoglycoprotein endopeptidase (hOSGEP); K01409 O-sialoglycoprotein endopeptidase [EC:3.4.24.57]	OSGEP_NEMVE Probable tRNA N6-adenosine threonylcarbamoyltransferase OS=Nematoscarletella vectensis GN=osgep PE=3 SV=1	A0A194Q9D8_PAPXU Putative tRNA threonylcarbamoyladenosine biosynthesis protein osgep OS=Papilio xuthus GN=RR46_03402 PE=4 SV=1
	Px.04088.CG14476	ok, white	2	ok, white		IPR000322 Glycoside hydrolase family 31 IPR000519 P-type trefoil domain IPR011013 Galactose mutarotase-like domain IPR013785 Aldolase-type TIM barrel IPR017853 Glycoside hydrolase superfamily IPR025887 Glycoside hydrolase family 31, N-terminal domain IPR031727 Galactose mutarotase, N-terminal barrel	GO:0003824 GO:catalytic activity GO:0004553 GO:hydrolase activity, hydrolyzing O-glycosyl compounds GO:0005975 GO:carbohydrate metabolic process GO:0030246 GO:carbohydrate binding	similar to glucosidase, alpha; acid (Pompe disease, glycogen scarletorage disease type II); K12316 lysosomal alpha-glucosidase [EC:3.2.1.20]	LYAG_HUMAN Lysosomal alpha-glucosidase OS=Homo sapiens GN=GAA PE=1 SV=4	A0A194QAX6_PAPXU Lysosomal alpha-glucosidase OS=Papilio xuthus GN=RR46_03420 PE=3 SV=1
	Px.04445.CG9339	ok, white	2	ok, white		IPR000195 Rab-GTPase-TBC domain IPR006571 TLDc domain	-	hypothetical protein; K12587 exosome complex component MTR3, animal type	TBC24_XENTR TBC1 domain family member 24 OS=Xenopus tropicalis GN=tbc1d24 PE=2 SV=1	A0A194PYY9_PAPXU TBC1 domain family member 24 OS=Papilio xuthus GN=RR46_03693 PE=4 SV=1
	Px.04643.CG15221	ok, white	2	ok, white		IPR011701 Major facilitator superfamily IPR020846 Major facilitator superfamily domain	GO:0016021 GO:integral component of membrownane GO:0055085 GO:transmembrownane transport	synaptic vesicle protein; K06258 MFS transporter, VNT family, synaptic vesicle glycoprotein 2	SV2B_HUMAN Synaptic vesicle glycoprotein 2B OS=Homo sapiens GN=SV2B PE=1 SV=1	A0A194Q1T6_PAPXU Synaptic vesicle glycoprotein 2B OS=Papilio xuthus GN=RR46_03876 PE=4 SV=1
	Px.04648.unknow	ok, white	2		ok, white	-	-	-	-	A0A194Q1U2_PAPXU Uncharacterized protein OS=Papilio xuthus GN=RR46_03881 PE=4 SV=1
	Px.04722.regucalcin	ok, white	2		ok, white	IPR005511 Senescence marker protein-30 (SMP-30) IPR008367 Regucalcin IPR011042 Six-bladed beta-propeller, TolB-like IPR013658 SMP-30/Gluconolactonase/LRE-like region	GO:0005509 GO:calcium ion binding GO:0030234 GO:enzyme regulator activity	NV16586; similar to anterior fat body protein; K01053 gluconolactonase [EC:3.1.1.17]	RGN_XENLA Regucalcin OS=Xenopus laevis GN=rgn PE=2 SV=1	A0A194QHX1_PAPXU Regucalcin OS=Papilio xuthus GN=RR46_03944 PE=4 SV=1
	Px.05154.CG4673	ok, white	2	ok, white		IPR001876 Zinc finger, RanBP2-type IPR007717 Nuclear pore localisation protein NPL4, C-terminal	GO:0008270 GO:zinc ion binding	similar to Nuclear protein localization protein 4 homolog (Protein NPL4); K14015 nuclear protein localization protein 4 homolog	NPL4_HUMAN Nuclear protein localization protein 4 homolog OS=Homo sapiens GN=NPLOC4 PE=1 SV=3	A0A194QDW2_PAPXU Nuclear protein localization protein 4-like OS=Papilio xuthus GN=RR46_04274 PE=4 SV=1
	Px.05184.Fbp2	ok, white	2		ok, white	IPR002347 Short-chain dehydrogenase/reductase SDR IPR016040 NAD(P)-binding domain	-	similar to hydroxyproscarletaglandin dehydrogenase 15 (NAD); K00069 15-hydroxyproscarletaglandin dehydrogenase (NAD) [EC:1.1.1.141]	PGDH_HUMAN 15-hydroxyproscarletaglandin dehydrogenase [NAD(+)] OS=Homo sapiens GN=HPGD PE=1 SV=1	A0A194QJQ6_PAPXU 15-hydroxyproscarletaglandin dehydrogenase [NAD+] OS=Papilio xuthus GN=RR46_04298 PE=3 SV=1
	Px.05702.unknow	ok, white	2	ok, white		-	-	-	-	A0A194Q330_PAPXU Uncharacterized protein OS=Papilio xuthus GN=RR46_04722 PE=4 SV=1
	Px.06168.CG18811	ok, white	2	ok, white		-	-	-	CAPR1_DROME Caprin homolog OS=Drosophila melanogascarleter GN=Capr PE=1 SV=1	A0A194QA95_PAPXU Caprin-like OS=Papilio xuthus GN=RR46_05129 PE=4 SV=1
	Px.06229.mRpS6	ok, white	2		ok, white	IPR000529 Ribosomal protein S6 IPR014717 Translation elongation factor EF1B/ribosomal protein S6	GO:0003735 GO:scarletructural conscarletituent of ribosome GO:0005840 GO:ribosome GO:0006412 GO:translation GO:0019843 GO:rRNA binding	SLC5A3; solute carrier family 5 (sodium/myo-inositol cotransporter), member 3; K14383 solute carrier family 5 (sodium/myo-inositol cotransporter), member 3	RT06_DROME Probable 28S ribosomal protein S6, mitochondrial OS=Drosophila melanogascarleter GN=mRpS6 PE=2 SV=1	A0A194Q8X2_PAPXU Putative 28S ribosomal protein S6, mitochondrial OS=Papilio xuthus GN=RR46_05181 PE=4 SV=1
	Px.06239.unknow	ok, white	2		ok, white	-	-	-	-	A0A194Q8Y3_PAPXU Uncharacterized protein OS=Papilio xuthus GN=RR46_05191 PE=4 SV=1
	Px.06319.wupA	ok, white	2		ok, white	IPR001978 Troponin	GO:0005861 GO:troponin complex	hypothetical protein LOC100179388; K10371 troponin I, slow skeletal muscle	TNNI_DROME Troponin I OS=Drosophila melanogascarleter GN=wupA PE=2 SV=3	A0A194Q619_PAPXU Troponin I OS=Papilio xuthus GN=RR46_05247 PE=4 SV=1
	Px.06466.sesB	ok, white	2	ok, white		IPR002067 Mitochondrial carrier protein IPR002113 Adenine nucleotide translocator 1 IPR018108 Mitochondrial subscarletrate/solute carrier IPR023395 Mitochondrial carrier domain	GO:0005215 GO:transporter activity GO:0005743 GO:mitochondrial inner membrownane GO:0006810 GO:transport GO:0055085 GO:transmembrownane transport	Ant; ADP/ATP translocase; K05863 solute carrier family 25 (mitochondrial adenine nucleotide translocator), member 4/5/6/31	ADT_DROME ADP,ATP carrier protein OS=Drosophila melanogascarleter GN=sesB PE=2 SV=4	I4DII1_PAPXU ADP,ATP carrier protein OS=Papilio xuthus GN=RR46_05373 PE=2 SV=1
	Px.06633.Hlc	ok, white	2	ok, white		IPR001650 Helicase, C-terminal IPR011545 DEAD/DEAH box helicase domain IPR014001 Helicase superfamily 1/2, ATP-binding domain IPR027417 P-loop containing nucleoside triphosphate hydrolase	GO:0003676 GO:nucleic acid binding GO:0005524 GO:ATP binding	Hlc, NV17968; helicase; K14810 ATP-dependent RNA helicase DDX56/DBP9 [EC:3.6.4.13]	DDX56_MOUSE Probable ATP-dependent RNA helicase DDX56 OS=Mus musculus GN=Ddx56 PE=2 SV=1	A0A194Q7G4_PAPXU Putative ATP-dependent RNA helicase DDX56 OS=Papilio xuthus GN=RR46_05529 PE=4 SV=1
	Px.06903.unknow	ok, white	2	ok, white		-	-	-	-	A0A194PMG0_PAPXU Uncharacterized protein OS=Papilio xuthus GN=RR46_05759 PE=4 SV=1
	Px.07550.Trc8	ok, white	2	ok, white		IPR001841 Zinc finger, RING-type IPR013083 Zinc finger, RING/FYVE/PHD-type IPR025754 TRC8 N-terminal domain	GO:0005515 GO:protein binding GO:0008270 GO:zinc ion binding	hypothetical protein; K10601 E3 ubiquitin-protein ligase synoviolin [EC:6.3.2.19]	TRC8_DROME Protein TRC8 homolog OS=Drosophila melanogascarleter GN=Trc8 PE=1 SV=1	A0A194QC80_PAPXU Protein TRC8-like OS=Papilio xuthus GN=RR46_06306 PE=4 SV=1
	Px.07899.kar	ok, white	2	ok, white		IPR011701 Major facilitator superfamily IPR020846 Major facilitator superfamily domain	GO:0016021 GO:integral component of membrownane GO:0055085 GO:transmembrownane transport	monocarboxylate transporter 10-like; K08187 MFS transporter, MCP family, solute carrier family 16 (monocarboxylic acid transporters), member 10	MOT10_DANRE Monocarboxylate transporter 10 OS=Danio rerio GN=slc16a10 PE=2 SV=1	A0A194PSP7_PAPXU Monocarboxylate transporter 10 OS=Papilio xuthus GN=RR46_06601 PE=4 SV=1
	Px.07901.CG6719	ok, white	2		ok, white	IPR004127 Prefoldin alpha-like IPR009053 Prefoldin	-	-	PFD3_DROME Prefoldin subunit 3 OS=Drosophila melanogascarleter GN=mgr PE=1 SV=3	A0A194PLE7_PAPXU Prefoldin subunit 3 OS=Papilio xuthus GN=RR46_06603 PE=3 SV=1
	Px.08426.RpL4	ok, white	2	ok, white		IPR002136 Ribosomal protein L4/L1e IPR023574 Ribosomal protein L4 domain IPR025755 60S ribosomal protein L4, C-terminal domain	GO:0003735 GO:scarletructural conscarletituent of ribosome GO:0005840 GO:ribosome GO:0006412 GO:translation	NV10263; similar to ribosomal protein L4; K02930 large subunit ribosomal protein L4e	RL4_DROME 60S ribosomal protein L4 OS=Drosophila melanogascarleter GN=RpL4 PE=1 SV=2	A0A194Q4L2_PAPXU 60S ribosomal protein L4 OS=Papilio xuthus GN=RR46_07072 PE=4 SV=1
	Px.08455.unknow	ok, white	2	ok, white		-	-	-	-	A0A194Q678_PAPXU Uncharacterized protein OS=Papilio xuthus GN=RR46_07100 PE=4 SV=1
	Px.08543.CG12605	ok, white	2	ok, white		IPR007087 Zinc finger, C2H2 IPR013087 Zinc finger C2H2-type/integrase DNA-binding domain IPR015880 Zinc finger, C2H2-like	GO:0003676 GO:nucleic acid binding GO:0046872 GO:metal ion binding	scrt1a, zgc:172288; scratch homolog 1, zinc finger protein a (Drosophila); K09219 scratch	SCRT1_MOUSE Transcriptional repressor scratch 1 OS=Mus musculus GN=Scrt1 PE=1 SV=1	A0A194QAZ7_PAPXU Transcriptional repressor scratch 1 OS=Papilio xuthus GN=RR46_07186 PE=4 SV=1
	Px.08576.CG4269	ok, white	2		ok, white	-	-	-	-	A0A194Q6J0_PAPXU Uncharacterized protein OS=Papilio xuthus GN=RR46_07210 PE=4 SV=1
	Px.08910.unknow	ok, white	2		ok, white	-	-	-	-	A0A194QB36_PAPXU Uncharacterized protein OS=Papilio xuthus GN=RR46_07475 PE=4 SV=1
	Px.09240.Dhc98D	ok, white	2	ok, white		IPR003593 AAA+ ATPase domain IPR004273 Dynein heavy chain domain IPR011704 ATPase, dynein-related, AAA domain IPR013594 Dynein heavy chain, domain-1 IPR013602 Dynein heavy chain, domain-2 IPR024317 Dynein heavy chain, P-loop containing D4 domain IPR024743 Dynein heavy chain, coiled coil scarletalk IPR027417 P-loop containing nucleoside triphosphate hydrolase	GO:0003777 GO:microtubule motor activity GO:0005524 GO:ATP binding GO:0007018 GO:microtubule-based movement GO:0016887 GO:ATPase activity GO:0030286 GO:dynein complex	Dynein heavy chain family protein; K01509 adenosinetriphosphatase [EC:3.6.1.3]	DYH10_HUMAN Dynein heavy chain 10, axonemal OS=Homo sapiens GN=DNAH10 PE=1 SV=4	A0A194QEV0_PAPXU Dynein heavy chain 10, axonemal OS=Papilio xuthus GN=RR46_07766 PE=4 SV=1
	Px.09408.CG11722	ok, white	2		ok, white	IPR009622 NADH dehydrogenase [ubiquinone] 1 alpha subcomplex assembly factor 4	GO:0032981 GO:mitochondrial respiratory chain complex I assembly	-	NDUF4_DROME Protein NDUFAF4 homolog OS=Drosophila melanogascarleter GN=CG11722 PE=2 SV=1	A0A194QF44_PAPXU Protein NDUFAF4-like OS=Papilio xuthus GN=RR46_07927 PE=4 SV=1
	Px.10107.CG12163	ok, white	2	ok, white		IPR000010 Cyscarletatin domain IPR000668 Peptidase C1A, papain C-terminal IPR013201 Cathepsin propeptide inhibitor domain (I29)	GO:0004869 GO:cyscarleteine-type endopeptidase inhibitor activity GO:0006508 GO:proteolysis GO:0008234 GO:cyscarleteine-type peptidase activity	similar to CG12163-PB, isoform B; K01373 cathepsin F [EC:3.4.22.41]	CPR1_DROME Putative cyscarleteine proteinase CG12163 OS=Drosophila melanogascarleter GN=CG12163 PE=2 SV=2	A0A194QDG4_PAPXU Putative cyscarleteine proteinase CG12163 OS=Papilio xuthus GN=RR46_08538 PE=3 SV=1
	Px.10217.unknow	ok, white	2	ok, white		-	-	-	-	A0A194Q7V1_PAPXU Uncharacterized protein OS=Papilio xuthus GN=RR46_08635 PE=4 SV=1
	Px.10226.ko	ok, white	2	ok, white		-	-	-	-	A0A194Q7U2_PAPXU Uncharacterized protein OS=Papilio xuthus GN=RR46_08644 PE=4 SV=1
	Px.11178.mira	ok, white	2		ok, white	IPR003175 Cyclin-dependent kinase inhibitor	GO:0004861 GO:cyclin-dependent protein serine/threonine kinase inhibitor activity GO:0005634 GO:nucleus GO:0007050 GO:cell cycle arrescarlet	-	-	A0A194Q489_PAPXU Uncharacterized protein OS=Papilio xuthus GN=RR46_09441 PE=4 SV=1
	Px.12319.mRpL51	ok, white	2		ok, white	IPR019373 Ribosomal protein L51, mitochondrial	GO:0003735 GO:scarletructural conscarletituent of ribosome	-	RM51_DROME 39S ribosomal protein L51, mitochondrial OS=Drosophila melanogascarleter GN=mRpL51 PE=2 SV=2	A0A194PJL0_PAPXU 39S ribosomal protein L51, mitochondrial OS=Papilio xuthus GN=RR46_10483 PE=4 SV=1
	Px.13164.bond	ok, white	2		ok, white	IPR002076 ELO family	GO:0016021 GO:integral component of membrownane	hypothetical LOC593296; K10249 elongation of very long chain fatty acids protein 4	ELOV7_BOVIN Elongation of very long chain fatty acids protein 7 OS=Bos taurus GN=ELOVL7 PE=2 SV=1	A0A194PXS2_PAPXU Elongation of very long chain fatty acids protein OS=Papilio xuthus GN=RR46_11243 PE=3 SV=1
	Px.14728.unknow	ok, white	2		ok, white	IPR015157 Translation machinery associated TMA7	-	-	TMA7_ANOGA Translation machinery-associated protein 7 homolog OS=Anopheles gambiae GN=AGAP008008 PE=3 SV=2	I4DL89_PAPXU Coiled-coil domain-containing protein 72 homolog OS=Papilio xuthus GN=RR46_12613 PE=2 SV=1
	Px.15223.CG6878	ok, white	2		ok, white	IPR018450 Romo1/Mgr2	-	-	ROMO1_XENTR Reactive oxygen species modulator 1 OS=Xenopus tropicalis GN=romo1 PE=3 SV=1	A0A194RCI2_PAPMA Reactive oxygen species modulator 1 OS=Papilio machaon GN=RR48_09206 PE=4 SV=1
	Px.16079.CG32687	ok, white	2	ok, white		IPR001611 Leucine-rich repeat IPR003591 Leucine-rich repeat, typical subtype IPR032675 Leucine-rich repeat domain, L domain-like	GO:0005515 GO:protein binding	small GTP-binding protein domain-containing protein; K13730 internalin A	LRC58_XENLA Leucine-rich repeat-containing protein 58 OS=Xenopus laevis GN=lrrc58 PE=2 SV=1	A0A194PHK7_PAPXU Leucine-rich repeat-containing protein 58 OS=Papilio xuthus GN=RR46_13754 PE=4 SV=1
	Px.16306.CG9664	ok, white	2	ok, white		IPR003439 ABC transporter-like IPR003593 AAA+ ATPase domain IPR013525 ABC-2 type transporter IPR027417 P-loop containing nucleoside triphosphate hydrolase	GO:0005524 GO:ATP binding GO:0016020 GO:membrownane GO:0016887 GO:ATPase activity	ABCG4; ATP-binding cassette, sub-family G (WHITE), member 4; K05680 ATP-binding cassette, subfamily G (WHITE), member 4	ABCG4_HUMAN ATP-binding cassette sub-family G member 4 OS=Homo sapiens GN=ABCG4 PE=1 SV=2	A0A194PJ41_PAPXU ATP-binding cassette sub-family G member 4 OS=Papilio xuthus GN=RR46_13960 PE=4 SV=1
	Px.16786.CG7985	ok, white	2	ok, white		IPR013781 Glycoside hydrolase, catalytic domain IPR015883 Glycoside hydrolase family 20, catalytic domain IPR017853 Glycoside hydrolase superfamily	GO:0004553 GO:hydrolase activity, hydrolyzing O-glycosyl compounds GO:0005975 GO:carbohydrate metabolic process	NV14124; similar to hexosaminidase (glycosyl hydrolase family 20, catalytic domain) containing; K14459 hexosaminidase [EC:3.2.1.52]	HEXDC_MOUSE Hexosaminidase D OS=Mus musculus GN=Hexdc PE=1 SV=1	A0A194PJD8_PAPXU Hexosaminidase D OS=Papilio xuthus GN=RR46_14374 PE=4 SV=1
	Px.17007.up	ok, white	2		ok, white	-	-	AGAP002350-PB; K12046 troponin T, fascarlet skeletal muscle	TNNT_PERAM Troponin T OS=Periplaneta americana GN=TNT PE=2 SV=1	A0A194PEE4_PAPXU Troponin T OS=Papilio xuthus GN=RR46_14563 PE=4 SV=1
	Px.17214.Tango7	ok, white	2	ok, white		IPR000717 Proteasome component (PCI) domain IPR011989 Armadillo-like helical IPR011991 Winged helix-turn-helix DNA-binding domain IPR016024 Armadillo-type fold	GO:0005488 GO:binding GO:0005515 GO:protein binding	dendritic cell protein ; K15030 translation initiation factor 3 subunit M	EIF3M_AEDAE Eukaryotic translation initiation factor 3 subunit M OS=Aedes aegypti GN=AAEL004347 PE=3 SV=1	A0A194PDX3_PAPXU Eukaryotic translation initiation factor 3 subunit M OS=Papilio xuthus GN=RR46_14727 PE=3 SV=1
	Px.17401.CG9922	ok, white	2		ok, white	-	-	-	HYPK_MOUSE Huntingtin-interacting protein K OS=Mus musculus GN=Hypk PE=1 SV=2	A0A194PDQ7_PAPXU Huntingtin-interacting protein K OS=Papilio xuthus GN=RR46_14896 PE=4 SV=1
	Px.17534.unknow	ok, white	2	ok, white		IPR005633 Ribosomal protein L23/L25, N-terminal IPR012677 Nucleotide-binding alpha-beta plait domain IPR012678 Ribosomal protein L23/L15e core domain IPR013025 Ribosomal protein L25/L23	GO:0000166 GO:nucleotide binding GO:0003735 GO:scarletructural conscarletituent of ribosome GO:0005622 GO:intracellular GO:0005840 GO:ribosome GO:0006412 GO:translation	similar to ribosomal protein L23A; K02893 large subunit ribosomal protein L23Ae	RL23A_RAT 60S ribosomal protein L23a OS=Rattus norvegicus GN=Rpl23a PE=2 SV=1	A0A194PDT0_PAPXU 60S ribosomal protein L23a OS=Papilio xuthus GN=RR46_15010 PE=3 SV=1
	Px.00243.CG42593	scarlet, lightoid	2	scarlet	lightoid	-	-	zinc finger protein 650; K11978 E3 ubiquitin-protein ligase Ubrown3 [EC:6.3.2.19]	Ubrown3_DROME E3 ubiquitin-protein ligase Ubrown3 OS=Drosophila melanogascarleter GN=Ubrown3 PE=1 SV=4	A0A0N1PJM9_PAPXU E3 ubiquitin-protein ligase Ubrown3 OS=Papilio xuthus GN=RR46_00137 PE=4 SV=1
	Px.00340.Drep.4	scarlet, lightoid	2	lightoid	scarlet	IPR015311 Apoptosis, DNA fragmentation factor 40kDa	GO:0005634 GO:nucleus GO:0005737 GO:cytoplasm GO:0006309 GO:apoptotic DNA fragmentation GO:0016787 GO:hydrolase activity	similar to Probable N(2),N(2)-dimethylguanosine tRNA methyltransferase (tRNA(guanine-26,N(2)-N(2)) methyltransferase) (tRNA 2,2-dimethylguanosine-26 methyltransferase) (tRNA(m(2,2)G26)dimethyltransferase); K00555 tRNA (guanine-N2-)-methyltransferase [EC:2.1.1.32]	DFFB_HUMAN DNA fragmentation factor subunit beta OS=Homo sapiens GN=DFFB PE=1 SV=1	A0A0N1IA88_PAPXU DNAation factor subunit beta OS=Papilio xuthus GN=RR46_00218 PE=4 SV=1
	Px.01187.unknow	scarlet, lightoid	2	scarlet	lightoid	IPR000253 Forkhead-associated (FHA) domain IPR008984 SMAD/FHA domain	GO:0005515 GO:protein binding	-	KI67_MOUSE Proliferation marker protein Ki-67 OS=Mus musculus GN=Mki67 PE=1 SV=1	A0A0N1IN47_PAPXU Uncharacterized protein OS=Papilio xuthus GN=RR46_00951 PE=4 SV=1
	Px.01370.CG3726	scarlet, lightoid	2	scarlet	lightoid	IPR000210 BTB/POZ domain IPR009057 Homeodomain-like IPR011333 SKP1/BTB/POZ domain	GO:0003677 GO:DNA binding GO:0005515 GO:protein binding	Ttk; tramtrack; K09237 Cys2His2 zinc finger developmental/cell cycle regulator, other	LOLA5_DROME Longitudinals lacking protein, isoforms J/P/Q/S/Z OS=Drosophila melanogascarleter GN=lola PE=1 SV=4	A0A0N1ID56_PAPXU Longitudinals lacking protein, isoforms J/P/Q/S/Z OS=Papilio xuthus GN=RR46_01119 PE=4 SV=1
	Px.01439.unknow	scarlet, lightoid	2	lightoid	scarlet	-	-	-	-	A0A0N1INA3_PAPXU Uncharacterized protein OS=Papilio xuthus GN=RR46_01186 PE=4 SV=1
	Px.01659.unknow	scarlet, lightoid	2	scarlet	lightoid	IPR006072 Odorant/pheromone binding protein, Lepidoptera IPR006170 Pheromone/general odorant binding protein	GO:0005549 GO:odorant binding GO:0006810 GO:transport	-	OBP1_BOMMO General odorant-binding protein 1 OS=Bombyx mori PE=1 SV=2	A0A0N1I4K7_PAPXU General odorant-binding protein 1 OS=Papilio xuthus GN=RR46_01387 PE=4 SV=1
	Px.01700.CG11980	scarlet, lightoid	2	lightoid	scarlet	IPR003226 Metal-dependent protein hydrolase	-	hypothetical protein; K03189 urease accessory protein	MYG1_BOVIN UPF0160 protein MYG1, mitochondrial OS=Bos taurus PE=2 SV=1	A0A0N0P9K5_PAPXU UPF0160 protein MYG1, mitochondrial OS=Papilio xuthus GN=RR46_01424 PE=4 SV=1
	Px.01881.CG2650	scarlet, lightoid	2	scarlet	lightoid	IPR010562 Haemolymph juvenile hormone binding	-	-	CCCP_DROME Circadian clock-controlled protein OS=Drosophila melanogascarleter GN=anon-3B1.2 PE=2 SV=2	A0A0N1PH76_PAPXU Circadian clock-controlled protein OS=Papilio xuthus GN=RR46_01591 PE=4 SV=1
	Px.02303.Cyp6a2	scarlet, lightoid	2	scarlet, lightoid		IPR001128 Cytochrome P450 IPR002401 Cytochrome P450, E-class, group I	GO:0005506 GO:iron ion binding GO:0016705 GO:oxidoreductase activity, acting on paired donors, with incorporation or reduction of molecular oxygen GO:0020037 GO:heme binding GO:0055114 GO:oxidation-reduction process	Cyp6as5; cytochrome P450 6AS5; K07424 cytochrome P450, family 3, subfamily A [EC:1.14.14.1]	CP6B1_PAPPO Cytochrome P450 6B1 OS=Papilio polyxenes GN=CYP6B1 PE=1 SV=1	A0A194QG28_PAPXU Cytochrome P450 6B1 OS=Papilio xuthus GN=RR46_01968 PE=3 SV=1
	Px.02613.Hsp83	scarlet, lightoid	2	lightoid	scarlet	IPR001404 Heat shock protein Hsp90 family IPR003594 Hiscarletidine kinase-like ATPase, C-terminal domain IPR020568 Ribosomal protein S5 domain 2-type fold IPR020575 Heat shock protein Hsp90, N-terminal	GO:0005524 GO:ATP binding GO:0006457 GO:protein folding GO:0006950 GO:response to scarletress GO:0051082 GO:unfolded protein binding	GI13350 gene product from transcript GI13350-RA; K04079 molecular chaperone HtpG	HSP83_BOMMO Heat shock protein 83 OS=Bombyx mori GN=Hsp83 PE=1 SV=1	A0A194QPZ4_PAPXU Heat shock protein 83 OS=Papilio xuthus GN=RR46_02192 PE=3 SV=1
	Px.02730.unknow	scarlet, lightoid	2	lightoid	scarlet	-	-	-	-	A0A194QK76_PAPXU Uncharacterized protein OS=Papilio xuthus GN=RR46_02301 PE=4 SV=1
	Px.03041.unknow	scarlet, lightoid	2		scarlet, lightoid	-	-	-	-	A0A194RGZ8_PAPMA Uncharacterized protein OS=Papilio machaon GN=RR48_09233 PE=4 SV=1
	Px.03214.Unc.89	scarlet, lightoid	2	scarlet	lightoid	IPR000219 Dbl homology (DH) domain IPR000719 Protein kinase domain IPR001849 Pleckscarletrin homology domain IPR003598 Immunoglobulin subtype 2 IPR003599 Immunoglobulin subtype IPR003961 Fibrownonectin type III IPR007110 Immunoglobulin-like domain IPR011009 Protein kinase-like domain IPR011993 PH domain-like IPR013098 Immunoglobulin I-set IPR013783 Immunoglobulin-like fold	GO:0004672 GO:protein kinase activity GO:0005089 GO:Rho guanyl-nucleotide exchange factor activity GO:0005515 GO:protein binding GO:0005524 GO:ATP binding GO:0006468 GO:protein phosphorylation GO:0035023 GO:regulation of Rho protein signal transduction	si:ch211-195m20.1; K08809 scarletriated muscle-specific serine/threonine protein kinase [EC:2.7.11.1]	OBSCN_DROME Obscurin OS=Drosophila melanogascarleter GN=Unc-89 PE=1 SV=1	A0A194Q458_PAPXU Muscle M-line assembly protein unc-89 OS=Papilio xuthus GN=RR46_02715 PE=4 SV=1
	Px.03273.Cyt.b5	scarlet, lightoid	2	scarlet	lightoid	IPR001199 Cytochrome b5-like heme/scarleteroid binding domain	-	hypothetical protein; K00326 cytochrome-b5 reductase [EC:1.6.2.2]	CYB5_DROME Cytochrome b5 OS=Drosophila melanogascarleter GN=Cyt-b5 PE=2 SV=1	A0A194Q5S9_PAPXU Cytochrome b5 OS=Papilio xuthus GN=RR46_02748 PE=3 SV=1
	Px.03400.slo	scarlet, lightoid	2	scarlet	lightoid	IPR003929 Potassium channel, calcium-activated, BK, alpha subunit IPR016040 NAD(P)-binding domain	GO:0006813 GO:potassium ion transport GO:0015269 GO:calcium-activated potassium channel activity GO:0016020 GO:membrownane	GK10969 gene product from transcript GK10969-RA; K04936 potassium large conductance calcium-activated channel subfamily M alpha member 1	SLO_DROME Calcium-activated potassium channel slowpoke OS=Drosophila melanogascarleter GN=slo PE=1 SV=3	A0A194QBL5_PAPXU Calcium-activated potassium channel slowpoke OS=Papilio xuthus GN=RR46_02865 PE=4 SV=1
	Px.03403.slo	scarlet, lightoid	2	scarlet	lightoid	IPR005821 Ion transport domain IPR028325 Voltage-gated potassium channel	GO:0005216 GO:ion channel activity GO:0005249 GO:voltage-gated potassium channel activity GO:0006811 GO:ion transport GO:0006813 GO:potassium ion transport GO:0008076 GO:voltage-gated potassium channel complex GO:0016020 GO:membrownane GO:0055085 GO:transmembrownane transport	GD21120 gene product from transcript GD21120-RA; K04936 potassium large conductance calcium-activated channel subfamily M alpha member 1	SLO_DROME Calcium-activated potassium channel slowpoke OS=Drosophila melanogascarleter GN=slo PE=1 SV=3	A0A194QHL9_PAPXU Calcium-activated potassium channel slowpoke OS=Papilio xuthus GN=RR46_02868 PE=3 SV=1
	Px.03460.Sod	scarlet, lightoid	2	scarlet, lightoid		IPR001424 Superoxide dismutase, copper/zinc binding domain	GO:0006801 GO:superoxide metabolic process GO:0046872 GO:metal ion binding GO:0055114 GO:oxidation-reduction process	similar to Superoxide dismutase; K04565 Cu/Zn superoxide dismutase [EC:1.15.1.1]	SODC_HYLLA Superoxide dismutase [Cu-Zn] OS=Hylobates lar GN=SOD1 PE=2 SV=3	A0A194Q3M4_PAPXU Superoxide dismutase [Cu-Zn] OS=Papilio xuthus GN=RR46_02919 PE=4 SV=1
	Px.03500.Nc73EF	scarlet, lightoid	2		scarlet, lightoid	IPR001017 Dehydrogenase, E1 component IPR005475 Transketolase-like, pyrimidine-binding domain IPR029061 Thiamin diphosphate-binding fold IPR031717 Multifunctional 2-oxoglutarate metabolism enzyme, C-terminal	GO:0008152 GO:metabolic process GO:0016624 GO:oxidoreductase activity, acting on the aldehyde or oxo group of donors, disulfide as acceptor	2-oxoglutarate dehydrogenase ; K00164 2-oxoglutarate dehydrogenase E1 component [EC:1.2.4.2]	ODO1_MACFA 2-oxoglutarate dehydrogenase, mitochondrial OS=Macaca fascicularis GN=OGDH PE=2 SV=1	A0A194Q3R0_PAPXU 2-oxoglutarate dehydrogenase, mitochondrial (Fragment) OS=Papilio xuthus GN=RR46_02959 PE=4 SV=1
	Px.03569.rho	scarlet, lightoid	2	scarlet	lightoid	IPR022764 Peptidase S54, rhomboid domain	GO:0004252 GO:serine-type endopeptidase activity GO:0016021 GO:integral component of membrownane	GI16724 gene product from transcript GI16724-RA; K02857 rhomboid-related protein 1/2/3 [EC:3.4.21.105]	RHOM_DROME Protein rhomboid OS=Drosophila melanogascarleter GN=rho PE=1 SV=2	A0A194Q3W3_PAPXU Rhomboid-like protein OS=Papilio xuthus GN=RR46_03014 PE=3 SV=1
	Px.04124.CG17450	scarlet, lightoid	2		scarlet, lightoid	IPR000435 Tektin	-	ribosomal protein S6 kinase ; K04688 p70 ribosomal S6 kinase [EC:2.7.11.1]	TEKT3_BOVIN Tektin-3 OS=Bos taurus GN=TEKT3 PE=2 SV=1	A0A194QFD1_PAPXU Tektin-3 (Fragment) OS=Papilio xuthus GN=RR46_03451 PE=4 SV=1
	Px.05137.unknow	scarlet, lightoid	2	scarlet	lightoid	IPR000875 Cecropin	GO:0005576 GO:extracellular region	-	CE3F_HYPCU Hyphancin-3F OS=Hyphantria cunea PE=3 SV=1	I4DLJ0_PAPXU Hyphancin-3F OS=Papilio xuthus GN=RR46_04257 PE=2 SV=1
	Px.05252.Cp1	scarlet, lightoid	2	scarlet	lightoid	IPR000668 Peptidase C1A, papain C-terminal IPR013201 Cathepsin propeptide inhibitor domain (I29)	GO:0006508 GO:proteolysis GO:0008234 GO:cyscarleteine-type peptidase activity	cathepsin l ; K01365 cathepsin L [EC:3.4.22.15]	CATL_DROME Cathepsin L OS=Drosophila melanogascarleter GN=Cp1 PE=2 SV=2	A0A194QJW0_PAPXU Cathepsin L OS=Papilio xuthus GN=RR46_04353 PE=3 SV=1
	Px.05271.unknow	scarlet, lightoid	2	scarlet, lightoid		-	-	-	-	A0A194QFN7_PAPXU Uncharacterized protein OS=Papilio xuthus GN=RR46_04372 PE=4 SV=1
	Px.06010.unknow	scarlet, lightoid	2	scarlet	lightoid	-	-	collagen alpha-6(VI) chain-like; K06238 collagen, type VI, alpha	-	A0A194PVT6_PAPXU Uncharacterized protein OS=Papilio xuthus GN=RR46_04999 PE=4 SV=1
	Px.06066.lace	scarlet, lightoid	2	scarlet	lightoid	IPR004839 Aminotransferase, class I/classII IPR015421 Pyridoxal phosphate-dependent transferase, major region, subdomain 1 IPR015422 Pyridoxal phosphate-dependent transferase, major region, subdomain 2 IPR015424 Pyridoxal phosphate-dependent transferase	GO:0003824 GO:catalytic activity GO:0009058 GO:biosynthetic process GO:0030170 GO:pyridoxal phosphate binding	serine palmitoyltransferase ; K00654 serine palmitoyltransferase [EC:2.3.1.50]	SPTC2_MOUSE Serine palmitoyltransferase 2 OS=Mus musculus GN=Sptlc2 PE=1 SV=2	A0A194PUC0_PAPXU Serine palmitoyltransferase 2 OS=Papilio xuthus GN=RR46_05042 PE=4 SV=1
	Px.06107.CG4797	scarlet, lightoid	2	lightoid	scarlet	IPR003663 Sugar/inositol transporter IPR005828 Major facilitator, sugar transporter-like IPR020846 Major facilitator superfamily domain	GO:0016020 GO:membrownane GO:0016021 GO:integral component of membrownane GO:0022857 GO:transmembrownane transporter activity GO:0022891 GO:subscarletrate-specific transmembrownane transporter activity GO:0055085 GO:transmembrownane transport	transporter, putative; K14258 facilitated trehalose transporter	TRET1_APILI Facilitated trehalose transporter Tret1 OS=Apis mellifera liguscarletica GN=Tret1 PE=1 SV=1	A0A194QEH9_PAPXU Facilitated trehalose transporter Tret1 OS=Papilio xuthus GN=RR46_05080 PE=3 SV=1
	Px.06746.RhoGAP92B	scarlet, lightoid	2	scarlet	lightoid	IPR000198 Rho GTPase-activating protein domain IPR008936 Rho GTPase activation protein IPR011993 PH domain-like	GO:0007165 GO:signal transduction	myosin-IXb-like; K10360 myosin IX	RHG20_RAT Rho GTPase-activating protein 20 OS=Rattus norvegicus GN=Arhgap20 PE=1 SV=2	A0A194PUC4_PAPXU Rho GTPase-activating protein 20 OS=Papilio xuthus GN=RR46_05628 PE=4 SV=1
	Px.07137.CG11321	scarlet, lightoid	2	scarlet	lightoid	IPR001876 Zinc finger, RanBP2-type	GO:0008270 GO:zinc ion binding	hypothetical protein; K11974 RING finger protein 31	-	A0A194PN25_PAPXU Uncharacterized protein OS=Papilio xuthus GN=RR46_05969 PE=4 SV=1
	Px.07273.Sp1	scarlet, lightoid	2	scarlet	lightoid	IPR007087 Zinc finger, C2H2 IPR013087 Zinc finger C2H2-type/integrase DNA-binding domain IPR015880 Zinc finger, C2H2-like	GO:0003676 GO:nucleic acid binding GO:0046872 GO:metal ion binding	hypothetical protein; K09199 transcription factor Sp9	SP9_XENTR Transcription factor Sp9 OS=Xenopus tropicalis GN=sp9 PE=2 SV=1	A0A194QE80_PAPXU Transcription factor Sp9 OS=Papilio xuthus GN=RR46_06067 PE=4 SV=1
	Px.07463.unknow	scarlet, lightoid	2		scarlet, lightoid	IPR029201 Jiraiya	-	-	-	A0A194QCC7_PAPXU Uncharacterized protein OS=Papilio xuthus GN=RR46_06232 PE=4 SV=1
	Px.07594.CG3589	scarlet, lightoid	2	scarlet	lightoid	IPR008256 Peptidase S1B IPR009003 Peptidase S1, PA clan	GO:0006508 GO:proteolysis GO:0008236 GO:serine-type peptidase activity	degP; multifunctional enzyme (serine-type endopeptidase / oxidoreductase) (DegP / MucD-like) (EC:3.4.21.- 1.3.1.74); K01362 [EC:3.4.21.-]	TYSD1_HUMAN Peroxisomal leader peptide-processing protease OS=Homo sapiens GN=TYSND1 PE=1 SV=3	A0A194QIB4_PAPXU Serine protease OS=Papilio xuthus GN=RR46_06347 PE=3 SV=1
	Px.08006.CG31324	scarlet, lightoid	2	scarlet	lightoid	-	-	-	-	A0A194PLP2_PAPXU Uncharacterized protein OS=Papilio xuthus GN=RR46_06698 PE=4 SV=1
	Px.08762.CG6680	scarlet, lightoid	2	scarlet, lightoid		IPR023796 Serpin domain	-	Spn3; Serine protease inhibitor 3; K13963 serpin B	SP77B_DROME Serine protease inhibitor 77Ba OS=Drosophila melanogascarleter GN=Spn77Ba PE=2 SV=1	A0A194PX66_PAPXU Alpha-1-antitrypsin OS=Papilio xuthus GN=RR46_07355 PE=3 SV=1
	Px.09499.wds	scarlet, lightoid	2	scarlet	lightoid	IPR001680 WD40 repeat IPR001841 Zinc finger, RING-type IPR013083 Zinc finger, RING/FYVE/PHD-type IPR015943 WD40/YVTN repeat-like-containing domain IPR017986 WD40-repeat-containing domain IPR020472 G-protein beta WD-40 repeat	GO:0005515 GO:protein binding GO:0008270 GO:zinc ion binding	similar to conscarletitutive photomorphogenic protein 1; K10143 E3 ubiquitin-protein ligase RFWD2 [EC:6.3.2.19]	RFWD2_HUMAN E3 ubiquitin-protein ligase RFWD2 OS=Homo sapiens GN=RFWD2 PE=1 SV=1	A0A194Q9M7_PAPXU E3 ubiquitin-protein ligase RFWD2 OS=Papilio xuthus GN=RR46_08014 PE=4 SV=1
	Px.10068.pros	scarlet, lightoid	2	scarlet	lightoid	-	-	-	PROS_DROME Homeobox protein prospero OS=Drosophila melanogascarleter GN=pros PE=1 SV=3	A0A194Q7V0_PAPXU Homeobox protein prospero OS=Papilio xuthus GN=RR46_08506 PE=4 SV=1
	Px.10164.CG31048	scarlet, lightoid	2	scarlet	lightoid	IPR010703 Dedicator of cytokinesis, C-terminal IPR027007 DHR-1 domain IPR032376 Dedicator of cytokinesis, N-terminal domain	-	NV17104; similar to CG31048-PA; K05727 dedicator of cytokinesis 3/4/5	DOCK4_HUMAN Dedicator of cytokinesis protein 4 OS=Homo sapiens GN=DOCK4 PE=1 SV=3	A0A194Q7P9_PAPXU Dedicator of cytokinesis protein 4 OS=Papilio xuthus GN=RR46_08585 PE=3 SV=1
	Px.10702.CG42611	scarlet, lightoid	2	scarlet	lightoid	IPR000033 LDLR class B repeat IPR000742 EGF-like domain IPR001881 EGF-like calcium-binding domain IPR002172 Low-density lipoprotein (LDL) receptor class A repeat IPR009030 Growth factor receptor cyscarleteine-rich domain IPR011042 Six-bladed beta-propeller, TolB-like IPR026823 Complement Clr-like EGF domain	GO:0005509 GO:calcium ion binding GO:0005515 GO:protein binding	low-density lipoprotein receptor (ldl) ; K06233 low density lipoprotein-related protein 2	LRP2_RAT Low-density lipoprotein receptor-related protein 2 OS=Rattus norvegicus GN=Lrp2 PE=1 SV=1	A0A194Q149_PAPXU Low-density lipoprotein receptor-related protein 2 OS=Papilio xuthus GN=RR46_09032 PE=4 SV=1
	Px.10717.unknow	scarlet, lightoid	2	scarlet	lightoid	-	-	-	-	A0A194PWJ9_PAPXU Uncharacterized protein OS=Papilio xuthus GN=RR46_09041 PE=4 SV=1
	Px.10851.unknow	scarlet, lightoid	2		scarlet, lightoid	-	-	-	-	A0A194PVA3_PAPXU Uncharacterized protein OS=Papilio xuthus GN=RR46_09159 PE=4 SV=1
	Px.12016.CG6178	scarlet, lightoid	2	lightoid	scarlet	IPR000873 AMP-dependent synthetase/ligase IPR025110 AMP-binding enzyme C-terminal domain	GO:0003824 GO:catalytic activity GO:0008152 GO:metabolic process	hypothetical protein ; K01904 4-coumarate--CoA ligase [EC:6.2.1.12]	LUCI_PHOPE Luciferin 4-monooxygenase OS=Photuris pensylvanica PE=2 SV=2	A0A194Q640_PAPXU Luciferin 4-monooxygenase OS=Papilio xuthus GN=RR46_10193 PE=4 SV=1
	Px.12115.CG9447	scarlet, lightoid	2	scarlet, lightoid		IPR002656 Acyltransferase 3	GO:0016747 GO:transferase activity, transferring acyl groups other than amino-acyl groups	CG33337 gene product from transcript CG33337-RA (EC:2.3.1.-); K00680 [EC:2.3.1.-]	NRF6_CAEEL Nose resiscarletant to fluoxetine protein 6 OS=Caenorhabditis elegans GN=nrf-6 PE=1 SV=3	A0A194Q6D5_PAPXU Nose resiscarletant to fluoxetine protein 6 OS=Papilio xuthus GN=RR46_10288 PE=4 SV=1
	Px.12235.cup	scarlet, lightoid	2	scarlet	lightoid	IPR018862 Eukaryotic translation initiation factor 4E binding protein	-	-	CUP_DROME Protein cup OS=Drosophila melanogascarleter GN=cup PE=1 SV=3	A0A194Q0K5_PAPXU Protein cup OS=Papilio xuthus GN=RR46_10404 PE=4 SV=1
	Px.12243.CG13366	scarlet, lightoid	2	scarlet	lightoid	IPR001715 Calponin homology domain	GO:0005515 GO:protein binding	hypothetical protein ; K05699 actinin alpha	CYTSA_CANLF Cytospin-A OS=Canis lupus familiaris GN=SPECC1L PE=2 SV=1	A0A194Q271_PAPXU Cytospin-A OS=Papilio xuthus GN=RR46_10412 PE=4 SV=1
	Px.12244.CG13366	scarlet, lightoid	2	scarlet	lightoid	-	-	-	CYTSA_CANLF Cytospin-A OS=Canis lupus familiaris GN=SPECC1L PE=2 SV=1	A0A194Q6S7_PAPXU Cytospin-A OS=Papilio xuthus GN=RR46_10413 PE=4 SV=1
	Px.12253.CG42598	scarlet, lightoid	2		scarlet, lightoid	IPR004302 Chitin-binding protein, N-terminal	-	-	-	A0A194Q281_PAPXU Uncharacterized protein OS=Papilio xuthus GN=RR46_10422 PE=4 SV=1
	Px.12479.CG7777	scarlet, lightoid	2		scarlet, lightoid	IPR000425 Major intrinsic protein IPR023271 Aquaporin-like	GO:0005215 GO:transporter activity GO:0006810 GO:transport GO:0016020 GO:membrownane	aquaporin ; K09884 aquaporin rerated protein, invertebrownate	AQP_AEDAE Aquaporin AQPAe.a OS=Aedes aegypti GN=AAEL003512 PE=2 SV=2	A0A194PK14_PAPXU Aquaporin AQPAe.a OS=Papilio xuthus GN=RR46_10623 PE=3 SV=1
	Px.13189.Cpr67B	scarlet, lightoid	2	scarlet	lightoid	IPR000618 Insect cuticle protein	GO:0042302 GO:scarletructural conscarletituent of cuticle	-	CUO6_BLACR Cuticle protein 6 OS=Blaberus craniifer PE=1 SV=1	A0A194PYN7_PAPXU Cuticle protein 6 OS=Papilio xuthus GN=RR46_11264 PE=4 SV=1
	Px.14260.TppII	scarlet, lightoid	2	scarlet	lightoid	-	-	TppII; tripeptidyl-peptidase 2; K01280 tripeptidyl-peptidase II [EC:3.4.14.10]	TPP2_DROME Tripeptidyl-peptidase 2 OS=Drosophila melanogascarleter GN=TppII PE=1 SV=2	A0A194PVP7_PAPXU Tripeptidyl-peptidase 2 OS=Papilio xuthus GN=RR46_12204 PE=4 SV=1
	Px.14458.Mdr49	scarlet, lightoid	2	scarlet	lightoid	IPR003439 ABC transporter-like IPR003593 AAA+ ATPase domain IPR011527 ABC transporter type 1, transmembrownane domain IPR027417 P-loop containing nucleoside triphosphate hydrolase	GO:0005524 GO:ATP binding GO:0006810 GO:transport GO:0016021 GO:integral component of membrownane GO:0016887 GO:ATPase activity GO:0042626 GO:ATPase activity, coupled to transmembrownane movement of subscarletances GO:0055085 GO:transmembrownane transport	multidrug resiscarletance protein homolog 49-like; K05658 ATP-binding cassette, subfamily B (MDR/TAP), member 1	MDR49_DROME Multidrug resiscarletance protein homolog 49 OS=Drosophila melanogascarleter GN=Mdr49 PE=2 SV=2	A0A194PSR0_PAPXU Multidrug resiscarletance protein-like 49 OS=Papilio xuthus GN=RR46_12377 PE=4 SV=1
	Px.14487.rhea	scarlet, lightoid	2	scarlet	lightoid	IPR002558 I/LWEQ domain IPR006077 Vinculin/alpha-catenin IPR011993 PH domain-like IPR014352 FERM/acyl-CoA-binding protein, 3-helical bundle IPR015009 Vinculin-binding site-containing domain IPR015224 Talin, central IPR018979 FERM, N-terminal IPR019748 FERM central domain IPR019749 Band 4.1 domain IPR032425 Talin, N-terminal F0 domain	GO:0001726 GO:ruffle GO:0003779 GO:actin binding GO:0005200 GO:scarletructural conscarletituent of cytoskeleton GO:0005925 GO:focal adhesion GO:0007016 GO:cytoskeletal anchoring at plasma membrownane GO:0007155 GO:cell adhesion GO:0051015 GO:actin filament binding	talin-1-like; K06271 talin	TLN1_MOUSE Talin-1 OS=Mus musculus GN=Tln1 PE=1 SV=2	A0A194PUE4_PAPXU Talin-1 OS=Papilio xuthus GN=RR46_12404 PE=4 SV=1
	Px.15713.MTA1.like	scarlet, lightoid	2	scarlet	lightoid	IPR000679 Zinc finger, GATA-type IPR000949 ELM2 domain IPR001005 SANT/Myb domain IPR001025 brownomo adjacent homology (BAH) domain IPR009057 Homeodomain-like IPR013087 Zinc finger C2H2-type/integrase DNA-binding domain	GO:0003676 GO:nucleic acid binding GO:0003677 GO:DNA binding GO:0003682 GO:chromatin binding GO:0003700 GO:transcription factor activity, sequence-specific DNA binding GO:0006355 GO:regulation of transcription, DNA-templated GO:0008270 GO:zinc ion binding GO:0043565 GO:sequence-specific DNA binding	similar to CG2244-PB, isoform B; K11660 metascarletasis-associated protein MTA	MTA1_MOUSE Metascarletasis-associated protein MTA1 OS=Mus musculus GN=Mta1 PE=1 SV=1	A0A194PM56_PAPXU Metascarletasis-associated protein MTA1 OS=Papilio xuthus GN=RR46_13416 PE=4 SV=1
	Px.16554.ds	scarlet, lightoid	2	lightoid	scarlet	IPR002126 Cadherin IPR015919 Cadherin-like IPR027397 Catenin binding domain	GO:0005509 GO:calcium ion binding GO:0007156 GO:homophilic cell adhesion via plasma membrownane adhesion molecules GO:0016020 GO:membrownane	CDH23; cadherin-like 23; K06813 cadherin 23	DS_DROME Protein dachsous OS=Drosophila melanogascarleter GN=ds PE=1 SV=3	A0A194PP91_PAPXU Protein dachsous OS=Papilio xuthus GN=RR46_14171 PE=4 SV=1
	Px.16914.norpA	scarlet, lightoid	2	scarlet	lightoid	IPR000008 C2 domain IPR000909 Phosphatidylinositol-specific phospholipase C, X domain IPR001192 Phosphoinositide phospholipase C family IPR001711 Phospholipase C, phosphatidylinositol-specific, Y domain IPR009535 Phospholipase C-beta, conserved site IPR011992 EF-hand domain pair IPR011993 PH domain-like IPR015359 Phosphoinositide-specific phospholipase C, EF-hand-like domain IPR017946 PLC-like ph…	GO:0004435 GO:phosphatidylinositol phospholipase C activity GO:0005515 GO:protein binding GO:0006629 GO:lipid metabolic process GO:0007165 GO:signal transduction GO:0008081 GO:phosphoric diescarleter hydrolase activity GO:0035556 GO:intracellular signal transduction	AGAP001936-PA; K05858 phospholipase C, beta [EC:3.1.4.11]	PIPA_DROME 1-phosphatidylinositol 4,5-bisphosphate phosphodiescarleterase OS=Drosophila melanogascarleter GN=norpA PE=1 SV=4	A0A194PCP3_PAPXU Phosphoinositide phospholipase C OS=Papilio xuthus GN=RR46_14486 PE=4 SV=1
	Px.16932.CG6045	scarlet, lightoid	2	lightoid	scarlet	IPR000674 Aldehyde oxidase/xanthine dehydrogenase, a/b hammerhead IPR001041 2Fe-2S ferredoxin-type iron-sulfur binding domain IPR002346 Molybdopterin dehydrogenase, FAD-binding IPR002888 [2Fe-2S]-binding IPR005107 CO dehydrogenase flavoprotein, C-terminal IPR008274 Aldehyde oxidase/xanthine dehydrogenase, molybdopterin binding IPR012675 Beta-grasp domain IPR016166 FAD-binding, type 2 IPR016169 CO…	GO:0003824 GO:catalytic activity GO:0009055 GO:electron carrier activity GO:0016491 GO:oxidoreductase activity GO:0016614 GO:oxidoreductase activity, acting on CH-OH group of donors GO:0046872 GO:metal ion binding GO:0050660 GO:flavin adenine dinucleotide binding GO:0051536 GO:iron-sulfur cluscarleter binding GO:0055114 GO:oxidation-reduction process	AGAP006226-PA; K00106 xanthine dehydrogenase/oxidase [EC:1.17.1.4 1.17.3.2]	XDH_DROME Xanthine dehydrogenase OS=Drosophila melanogascarleter GN=ry PE=2 SV=2	A0A194PDB3_PAPXU Xanthine dehydrogenase OS=Papilio xuthus GN=RR46_14502 PE=4 SV=1
	Px.16965.XRCC1	scarlet, lightoid	2	scarlet	lightoid	IPR001357 brownCT domain IPR002706 DNA-repair protein Xrcc1, N-terminal IPR008979 Galactose-binding domain-like	GO:0000012 GO:single scarletrand browneak repair GO:0003684 GO:damaged DNA binding GO:0005634 GO:nucleus	xrcc1, zgc:91996; X-ray repair complementing defective repair in Chinese hamscarleter cells 1; K10803 DNA-repair protein XRCC1	XRCC1_HUMAN DNA repair protein XRCC1 OS=Homo sapiens GN=XRCC1 PE=1 SV=2	A0A194PIV8_PAPXU DNA repair protein XRCC1 OS=Papilio xuthus GN=RR46_14529 PE=4 SV=1
	Px.17103.unknow	scarlet, lightoid	2	scarlet	lightoid	IPR003614 Knottin, scorpion toxin-like	GO:0006952 GO:defense response	TNXB, HXBL, TENX, TN-X, TNX, TNXB1, TNXB2, TNXBS, XB, XBS; tenascin XB; K06252 tenascin	TENX_HUMAN Tenascin-X OS=Homo sapiens GN=TNXB PE=1 SV=4	A0A194PD25_PAPXU Tenascin-X OS=Papilio xuthus GN=RR46_14636 PE=4 SV=1
	Px.17104.unknow	scarlet, lightoid	2	scarlet	lightoid	-	-	-	-	A0A194PDP1_PAPXU Uncharacterized protein OS=Papilio xuthus GN=RR46_14637 PE=4 SV=1
	Px.17117.CG4335	scarlet, lightoid	2	scarlet, lightoid		IPR003819 TauD/TfdA-like domain IPR009025 DNA-directed RNA polymerase, RBP11-like dimerisation domain	GO:0006351 GO:transcription, DNA-templated GO:0016491 GO:oxidoreductase activity GO:0046983 GO:protein dimerization activity GO:0055114 GO:oxidation-reduction process	trimethyllysine dioxygenase, putative (EC:1.14.11.8); K00474 trimethyllysine dioxygenase [EC:1.14.11.8]	TMLH_HUMAN Trimethyllysine dioxygenase, mitochondrial OS=Homo sapiens GN=TMLHE PE=1 SV=1	A0A194PJ84_PAPXU Trimethyllysine dioxygenase, mitochondrial OS=Papilio xuthus GN=RR46_14649 PE=4 SV=1
	Px.17432.CG31075	scarlet, lightoid	2	scarlet, lightoid		IPR015590 Aldehyde dehydrogenase domain IPR016161 Aldehyde/hiscarletidinol dehydrogenase IPR016162 Aldehyde dehydrogenase N-terminal domain IPR016163 Aldehyde dehydrogenase, C-terminal	GO:0008152 GO:metabolic process GO:0016491 GO:oxidoreductase activity GO:0016620 GO:oxidoreductase activity, acting on the aldehyde or oxo group of donors, NAD or NADP as acceptor GO:0055114 GO:oxidation-reduction process	similar to aldehyde dehydrogenase; K00128 aldehyde dehydrogenase (NAD+) [EC:1.2.1.3]	AL1A1_MESAU Retinal dehydrogenase 1 OS=Mesocricetus auratus GN=ALDH1A1 PE=1 SV=2	A0A194PJZ7_PAPXU Retinal dehydrogenase 1 OS=Papilio xuthus GN=RR46_14919 PE=3 SV=1
	Px.17614.CG30441	scarlet, lightoid	2	lightoid	scarlet	IPR028172 Intraflagellar transport protein 20	-	-	IFT20_DANRE Intraflagellar transport protein 20 homolog OS=Danio rerio GN=ift20 PE=2 SV=1	A0A194PEX1_PAPXU Intraflagellar transport protein 20-like OS=Papilio xuthus GN=RR46_15072 PE=4 SV=1
	Px.00351.Ccp84Ae	scarlet, white	2		scarlet, white	IPR000618 Insect cuticle protein	GO:0042302 GO:scarletructural conscarletituent of cuticle	-	CUP8_DROME Pupal cuticle protein Edg-84A OS=Drosophila melanogascarleter GN=Edg84A PE=2 SV=1	B2DBJ0_PAPXU Cuticular protein CPR59A OS=Papilio xuthus GN=PxutCPR59A PE=2 SV=1
	Px.01376.unknow	scarlet, white	2	scarlet, white		-	-	-	-	A0A0N0PA78_PAPXU Uncharacterized protein OS=Papilio xuthus GN=RR46_01125 PE=4 SV=1
	Px.02612.l(2)efl	scarlet, white	2		scarlet, white	IPR001436 Alpha cryscarletallin/Heat shock protein IPR002068 Alpha cryscarletallin/Hsp20 domain IPR008978 HSP20-like chaperone	-	similar to heat shock protein 1; K09542 cryscarletallin, alpha B	L2EFL_DROME Protein lethal(2)essential for life OS=Drosophila melanogascarleter GN=l(2)efl PE=1 SV=1	A0A194QKZ3_PAPXU Uncharacterized protein OS=Papilio xuthus GN=RR46_02191 PE=3 SV=1
	Px.04508.Men	scarlet, white	2		scarlet, white	IPR001891 Malic oxidoreductase IPR012301 Malic enzyme, N-terminal domain IPR012302 Malic enzyme, NAD-binding IPR016040 NAD(P)-binding domain	GO:0004470 GO:malic enzyme activity GO:0004471 GO:malate dehydrogenase (decarboxylating) (NAD+) activity GO:0006108 GO:malate metabolic process GO:0051287 GO:NAD binding GO:0055114 GO:oxidation-reduction process	similar to CG10120-PB, isoform B; K00029 malate dehydrogenase (oxaloacetate-decarboxylating)(NADP+) [EC:1.1.1.40]	MAOX_COLLI NADP-dependent malic enzyme OS=Columba livia GN=ME1 PE=1 SV=1	A0A194Q305_PAPXU Malic enzyme OS=Papilio xuthus GN=RR46_03749 PE=3 SV=1
	Px.05179.Cyp9f2	scarlet, white	2	scarlet, white		IPR001128 Cytochrome P450 IPR002401 Cytochrome P450, E-class, group I	GO:0005506 GO:iron ion binding GO:0016705 GO:oxidoreductase activity, acting on paired donors, with incorporation or reduction of molecular oxygen GO:0020037 GO:heme binding GO:0055114 GO:oxidation-reduction process	CYP9Z4, GLEAN_06444; cytochrome P450 9Z4; K15003 cytochrome P450, family 9 [EC:1.14.-.-]	CP9E2_BLAGE Cytochrome P450 9e2 OS=Blattella germanica GN=CYP9E2 PE=2 SV=1	A0A194QJQ1_PAPXU Cytochrome P450 9e2 OS=Papilio xuthus GN=RR46_04293 PE=3 SV=1
	Px.05201.PGRP.SA	scarlet, white	2	scarlet, white		IPR002502 N-acetylmuramoyl-L-alanine amidase domain IPR006619 Peptidoglycan recognition protein family domain, metazoa/bacteria	GO:0008270 GO:zinc ion binding GO:0008745 GO:N-acetylmuramoyl-L-alanine amidase activity GO:0009253 GO:peptidoglycan catabolic process	Pglyrp3; peptidoglycan recognition protein 3; K01446 N-acetylmuramoyl-L-alanine amidase [EC:3.5.1.28]	PGRP_TRINI Peptidoglycan recognition protein OS=Trichoplusia ni GN=PGRP PE=1 SV=1	A0A194QFH8_PAPXU Peptidoglycan recognition protein OS=Papilio xuthus GN=RR46_04312 PE=4 SV=1
	Px.05767.Scp1	scarlet, white	2		scarlet, white	IPR002048 EF-hand domain IPR011992 EF-hand domain pair	GO:0005509 GO:calcium ion binding	-	SCP1_AscarletLP Sarcoplasmic calcium-binding protein 1 OS=Ascarletacus leptodactylus PE=1 SV=1	A0A194Q2L9_PAPXU Sarcoplasmic calcium-binding protein 1 OS=Papilio xuthus GN=RR46_04781 PE=4 SV=1
	Px.05835.unknow	scarlet, white	2	white	scarlet	-	-	-	-	A0A194Q4D4_PAPXU Uncharacterized protein OS=Papilio xuthus GN=RR46_04843 PE=4 SV=1
	Px.06705.CG31548	scarlet, white	2		scarlet, white	IPR002347 Short-chain dehydrogenase/reductase SDR IPR016040 NAD(P)-binding domain	-	oxidoreductase; K00059 3-oxoacyl-[acyl-carrier protein] reductase [EC:1.1.1.100]	Y325_THEMA Uncharacterized oxidoreductase TM_0325 OS=Thermotoga maritima (scarletrain ATCC 43589 / MSB8 / DSM 3109 / JCM 10099) GN=TM_0325 PE=3 SV=1	A0A194PUH3_PAPXU Putative oxidoreductase OS=Papilio xuthus GN=RR46_05589 PE=4 SV=1
	Px.07553.f.cup	scarlet, white	2	white	scarlet	IPR001611 Leucine-rich repeat IPR032675 Leucine-rich repeat domain, L domain-like	GO:0005515 GO:protein binding	hypothetical protein ; K14837 nucleolar protein 12	LRC27_HUMAN Leucine-rich repeat-containing protein 27 OS=Homo sapiens GN=LRRC27 PE=2 SV=2	A0A194QI73_PAPXU Leucine-rich repeat-containing protein 27 OS=Papilio xuthus GN=RR46_06309 PE=4 SV=1
	Px.07838.CG4287	scarlet, white	2	white	scarlet	-	-	-	-	A0A194PM95_PAPXU Uncharacterized protein OS=Papilio xuthus GN=RR46_06559 PE=4 SV=1
	Px.09344.unknow	scarlet, white	2		scarlet, white	-	-	-	CU03_LONON Cuticle protein 3 OS=Lonomia obliqua PE=1 SV=2	A0A194QEY9_PAPXU Cuticle protein 3 OS=Papilio xuthus GN=RR46_07867 PE=4 SV=1
	Px.09455.cype	scarlet, white	2		scarlet, white	IPR004204 Cytochrome c oxidase subunit 6C	GO:0004129 GO:cytochrome-c oxidase activity	cox-a; similar to cytochrome c oxidase; K02268 cytochrome c oxidase subunit VIc [EC:1.9.3.1]	COX6C_NYCCO Cytochrome c oxidase subunit 6C OS=Nycticebus coucang GN=COX6C PE=3 SV=1	A0A194QFM5_PAPXU Cytochrome c oxidase subunit 6C OS=Papilio xuthus GN=RR46_07973 PE=4 SV=1
	Px.10003.CG33087	scarlet, white	2	scarlet	white	IPR002172 Low-density lipoprotein (LDL) receptor class A repeat	GO:0005515 GO:protein binding	HSPG2, HSPG; heparan sulfate proteoglycan 2; K06255 heparan sulfate proteoglycan 2 (perlecan)	SSPO_MOUSE SCO-spondin OS=Mus musculus GN=Sspo PE=2 SV=2	A0A194PG74_PAPXU SCO-spondin OS=Papilio xuthus GN=RR46_08454 PE=4 SV=1
	Px.10191.CG32397	scarlet, white	2	scarlet, white		-	-	-	JV_DROME Protein javelin OS=Drosophila melanogascarleter GN=jv PE=4 SV=1	A0A194Q857_PAPXU Uncharacterized protein OS=Papilio xuthus GN=RR46_08611 PE=4 SV=1
	Px.11039.unknow	scarlet, white	2		scarlet, white	-	-	-	-	A0A194PVQ8_PAPXU Uncharacterized protein OS=Papilio xuthus GN=RR46_09319 PE=4 SV=1
	Px.11041.unknow	scarlet, white	2		scarlet, white	-	-	-	-	A0A194PXC6_PAPXU Uncharacterized protein OS=Papilio xuthus GN=RR46_09321 PE=4 SV=1
	Px.11047.unknow	scarlet, white	2		scarlet, white	-	-	-	-	A0A194Q1Y9_PAPXU Uncharacterized protein OS=Papilio xuthus GN=RR46_09327 PE=4 SV=1
	Px.11141.unknow	scarlet, white	2	scarlet	white	-	-	-	-	A0A194PYT4_PAPXU Uncharacterized protein OS=Papilio xuthus GN=RR46_09409 PE=4 SV=1
	Px.11458.dgo	scarlet, white	2	white	scarlet	IPR002110 Ankyrin repeat IPR020683 Ankyrin repeat-containing domain	GO:0005515 GO:protein binding	ankyrin-1-like; K10380 ankyrin	ANKR6_HUMAN Ankyrin repeat domain-containing protein 6 OS=Homo sapiens GN=ANKRD6 PE=2 SV=3	A0A194QBW2_PAPXU Ankyrin repeat domain-containing protein 6 OS=Papilio xuthus GN=RR46_09683 PE=4 SV=1
	Px.11542.unknow	scarlet, white	2	scarlet	white	IPR000086 NUDIX hydrolase domain IPR001304 C-type lectin-like IPR003563 7,8-dihydro-8-oxoguanine triphosphatase IPR015797 NUDIX hydrolase domain-like IPR016186 C-type lectin-like/link domain IPR016187 C-type lectin fold	GO:0006281 GO:DNA repair GO:0008413 GO:8-oxo-7,8-dihydroguanosine triphosphate pyrophosphatase activity GO:0016787 GO:hydrolase activity	7,8-dihydro-8-oxoguanine triphosphatase-like; K03574 7,8-dihydro-8-oxoguanine triphosphatase [EC:3.6.1.-]	8ODP_RAT 7,8-dihydro-8-oxoguanine triphosphatase OS=Rattus norvegicus GN=Nudt1 PE=1 SV=1	A0A194QAQ3_PAPXU 7,8-dihydro-8-oxoguanine triphosphatase OS=Papilio xuthus GN=RR46_09755 PE=4 SV=1
	Px.11772.CG6083	scarlet, white	2		scarlet, white	IPR020471 Aldo/keto reductase IPR023210 NADP-dependent oxidoreductase domain	GO:0016491 GO:oxidoreductase activity GO:0055114 GO:oxidation-reduction process	aldo-keto reductase ; K00011 aldehyde reductase [EC:1.1.1.21]	AK2E4_BOMMO Aldo-keto reductase AKR2E4 OS=Bombyx mori GN=akr2e PE=1 SV=1	A0A194QCQ5_PAPXU Alcohol dehydrogenase [NADP+] OS=Papilio xuthus GN=RR46_09968 PE=4 SV=1
	Px.12689.CG2016	scarlet, white	2	white	scarlet	IPR010562 Haemolymph juvenile hormone binding	-	-	TAKT_DROME Protein takeout OS=Drosophila melanogascarleter GN=to PE=2 SV=1	I4DIY2_PAPXU Takeout/JHBP like protein OS=Papilio xuthus PE=2 SV=1
	Px.12925.Cpr49Ah	scarlet, white	2		scarlet, white	IPR000618 Insect cuticle protein	GO:0042302 GO:scarletructural conscarletituent of cuticle	-	CUD2_SCHGR Endocuticle scarletructural glycoprotein SgAbd-2 OS=Schiscarletocerca gregaria PE=1 SV=1	A0A194PX62_PAPXU Endocuticle scarletructural glycoprotein SgAbd-2 OS=Papilio xuthus GN=RR46_11033 PE=4 SV=1
	Px.13471.CG34417	scarlet, white	2	scarlet, white		IPR001715 Calponin homology domain	GO:0005515 GO:protein binding	hypothetical protein ; K05699 actinin alpha	SMTL1_HUMAN Smoothelin-like protein 1 OS=Homo sapiens GN=SMTNL1 PE=1 SV=1	A0A194PR69_PAPXU Smoothelin-like protein 1 OS=Papilio xuthus GN=RR46_11520 PE=4 SV=1
	Px.14800.unknow	scarlet, white	2		scarlet, white	IPR013960 DASH complex subunit Duo1	GO:0007067 GO:mitotic nuclear division GO:0042729 GO:DASH complex GO:0072686 GO:mitotic spindle	-	-	A0A194PUJ1_PAPXU Uncharacterized protein (Fragment) OS=Papilio xuthus GN=RR46_12678 PE=4 SV=1
	Px.16434.CG15544	scarlet, white	2		scarlet, white	-	-	hypothetical protein; K11972 E3 ubiquitin-protein ligase RNF19A [EC:6.3.2.19]	-	A0A194PHQ9_PAPXU Uncharacterized protein OS=Papilio xuthus GN=RR46_14073 PE=4 SV=1
	Px.00578.Acon	white, lightoid	2		white, lightoid	IPR001030 Aconitase/3-isopropylmalate dehydratase large subunit, alpha/beta/alpha domain IPR015931 Aconitase/3-isopropylmalate dehydratase large subunit, alpha/beta/alpha, subdomain 1/3 IPR015932 Aconitase/3-isopropylmalate dehydratase large subunit, alpha/beta/alpha, subdomain 2	GO:0008152 GO:metabolic process	similar to CG9244-PB; K01681 aconitate hydratase 1 [EC:4.2.1.3]	ACON_BOVIN Aconitate hydratase, mitochondrial OS=Bos taurus GN=ACO2 PE=1 SV=4	A0A0N1PEU8_PAPXU Aconitate hydratase, mitochondrial OS=Papilio xuthus GN=RR46_00430 PE=4 SV=1
	Px.00821.unknow	white, lightoid	2		white, lightoid	-	-	-	-	A0A0N1PF00_PAPXU Uncharacterized protein OS=Papilio xuthus GN=RR46_00642 PE=4 SV=1
	Px.01148.CG32137	white, lightoid	2		white, lightoid	-	-	-	BICRD_DROME Bicaudal D-related protein homolog OS=Drosophila melanogascarleter GN=CG17365 PE=2 SV=1	A0A0N1IBB9_PAPXU Bicaudal D-related protein-like OS=Papilio xuthus GN=RR46_00917 PE=4 SV=1
	Px.01272.Itp.r83A	white, lightoid	2		white, lightoid	IPR000493 Inositol 1,4,5-trisphosphate-binding protein receptor IPR014821 Inositol 1,4,5-trisphosphate/ryanodine receptor IPR016093 MIR motif	GO:0005220 GO:inositol 1,4,5-trisphosphate-sensitive calcium-release channel activity GO:0005783 GO:endoplasmic reticulum GO:0006816 GO:calcium ion transport GO:0016020 GO:membrownane	Itpr1, IP3R; inositol 1,4,5,-tris-phosphate receptor; K02522 inositol 1,4,5-triphosphate receptor, invertebrownate	ITPR_PATPE Inositol 1,4,5-trisphosphate receptor OS=Patiria pectinifera GN=IP3R PE=1 SV=1	A0A0N0PAE5_PAPXU Inositol 1,4,5-trisphosphate receptor OS=Papilio xuthus GN=RR46_01023 PE=4 SV=1
	Px.01988.unknow	white, lightoid	2		white, lightoid	-	-	-	-	A0A0N1PF86_PAPXU Uncharacterized protein OS=Papilio xuthus GN=RR46_01691 PE=4 SV=1
	Px.02146.CG8668	white, lightoid	2		white, lightoid	IPR002659 Glycosyl transferase, family 31	GO:0006486 GO:protein glycosylation GO:0008378 GO:galactosyltransferase activity GO:0016020 GO:membrownane	galactosyltransferase, putative (EC:2.4.1.62); K07819 beta-1,3-galactosyltransferase 1 [EC:2.4.1.-]	B3GN5_HUMAN Lactosylceramide 1,3-N-acetyl-beta-D-glucosaminyltransferase OS=Homo sapiens GN=B3GNT5 PE=1 SV=1	A0A194QEG9_PAPXU Hexosyltransferase OS=Papilio xuthus GN=RR46_01829 PE=3 SV=1
	Px.02282.Cyp6a2	white, lightoid	2	white, lightoid		IPR001128 Cytochrome P450 IPR002401 Cytochrome P450, E-class, group I	GO:0005506 GO:iron ion binding GO:0016705 GO:oxidoreductase activity, acting on paired donors, with incorporation or reduction of molecular oxygen GO:0020037 GO:heme binding GO:0055114 GO:oxidation-reduction process	Cyp6as5; cytochrome P450 6AS5; K07424 cytochrome P450, family 3, subfamily A [EC:1.14.14.1]	CP6B1_PAPPO Cytochrome P450 6B1 OS=Papilio polyxenes GN=CYP6B1 PE=1 SV=1	A0A194QG65_PAPXU Cytochrome P450 6B1 OS=Papilio xuthus GN=RR46_01947 PE=3 SV=1
	Px.02470.Ance	white, lightoid	2		white, lightoid	IPR001548 Peptidase M2, peptidyl-dipeptidase A	GO:0006508 GO:proteolysis GO:0008237 GO:metallopeptidase activity GO:0008241 GO:peptidyl-dipeptidase activity GO:0016020 GO:membrownane	hypothetical protein; K01283 peptidyl-dipeptidase A [EC:3.4.15.1]	ACE_DROME Angiotensin-converting enzyme OS=Drosophila melanogascarleter GN=Ance PE=1 SV=3	A0A194QIX2_PAPXU Angiotensin-converting enzyme OS=Papilio xuthus GN=RR46_02098 PE=3 SV=1
	Px.02611.Hsp68	white, lightoid	2		white, lightoid	IPR013126 Heat shock protein 70 family IPR029047 Heat shock protein 70kD, peptide-binding domain IPR029048 Heat shock protein 70kD, C-terminal domain	-	hsp68b, GLEAN_09126, hsp-68b; heat shock protein 68b; K03283 heat shock 70kDa protein 1/8	HSP68_DROME Heat shock protein 68 OS=Drosophila melanogascarleter GN=Hsp68 PE=1 SV=1	A0A194QJL3_PAPXU Heat shock protein 68 OS=Papilio xuthus GN=RR46_02190 PE=3 SV=1
	Px.02798.CG14866	white, lightoid	2		white, lightoid	IPR001304 C-type lectin-like IPR016186 C-type lectin-like/link domain IPR016187 C-type lectin fold	-	-	-	A0A194Q1E9_PAPXU Uncharacterized protein OS=Papilio xuthus GN=RR46_02365 PE=4 SV=1
	Px.03381.unknow	white, lightoid	2		white, lightoid	-	-	-	-	A0A194QHK0_PAPXU Uncharacterized protein OS=Papilio xuthus GN=RR46_02848 PE=4 SV=1
	Px.04034.Fps85D	white, lightoid	2		white, lightoid	IPR001060 FCH domain	-	similar to CG8874-PB, isoform B; K08889 fer (fps/fes related) tyrosine kinase [EC:2.7.10.2]	FER_DROME Tyrosine-protein kinase Fer OS=Drosophila melanogascarleter GN=FER PE=1 SV=3	A0A194Q9A2_PAPXU Tyrosine-protein kinase Fps85D OS=Papilio xuthus GN=RR46_03375 PE=4 SV=1
	Px.04164.CG42366	white, lightoid	2		white, lightoid	IPR000719 Protein kinase domain IPR011009 Protein kinase-like domain	GO:0004672 GO:protein kinase activity GO:0005524 GO:ATP binding GO:0006468 GO:protein phosphorylation	Sporulation protein kinase pit1, putative (EC:2.7.11.22); K08829 male germ cell-associated kinase [EC:2.7.11.22]	MAK_MOUSE Serine/threonine-protein kinase MAK OS=Mus musculus GN=Mak PE=1 SV=2	A0A194Q9L8_PAPXU Serine/threonine-protein kinase MAK OS=Papilio xuthus GN=RR46_03478 PE=3 SV=1
	Px.04177.unknow	white, lightoid	2		white, lightoid	-	-	-	-	A0A194QIY9_PAPXU Uncharacterized protein OS=Papilio xuthus GN=RR46_03487 PE=4 SV=1
	Px.04481.al	white, lightoid	2	white, lightoid		IPR000047 Helix-turn-helix motif IPR001356 Homeobox domain IPR003654 OAR domain IPR009057 Homeodomain-like	GO:0003677 GO:DNA binding	Al; ariscarletaless; K09452 homeobox protein ariscarletaless-related	AL_DROME Homeobox protein ariscarletaless OS=Drosophila melanogascarleter GN=al PE=1 SV=2	A0A194PZ14_PAPXU Homeobox protein ariscarletaless OS=Papilio xuthus GN=RR46_03724 PE=3 SV=1
	Px.04679.unknow	white, lightoid	2	white, lightoid		-	-	-	-	A0A194Q806_PAPXU Uncharacterized protein OS=Papilio xuthus GN=RR46_03905 PE=4 SV=1
	Px.04860.CG8188	white, lightoid	2		white, lightoid	IPR000608 Ubiquitin-conjugating enzyme E2 IPR016135 Ubiquitin-conjugating enzyme/RWD-like	-	GK16201 gene product from transcript GK16201-RA; K10583 ubiquitin-conjugating enzyme E2 S [EC:6.3.2.19]	UBE2S_DROWI Ubiquitin-conjugating enzyme E2 S OS=Drosophila williscarletoni GN=GK16201 PE=3 SV=1	A0A194QN79_PAPXU Ubiquitin-conjugating enzyme E2 S OS=Papilio xuthus GN=RR46_04057 PE=3 SV=1
	Px.04976.Hml	white, lightoid	2		white, lightoid	IPR000421 Coagulation factor 5/8 C-terminal domain IPR000742 EGF-like domain IPR001007 VWFC domain IPR001846 von Willebrownand factor, type D domain IPR002557 Chitin binding domain IPR002919 Trypsin Inhibitor-like, cyscarleteine rich domain IPR008979 Galactose-binding domain-like IPR014853 Uncharacterised domain, cyscarleteine-rich	GO:0005515 GO:protein binding GO:0005576 GO:extracellular region GO:0006030 GO:chitin metabolic process GO:0008061 GO:chitin binding	Hml; Hemolectin; K03900 von Willebrownand factor	HMCT_BOMMO Hemocytin OS=Bombyx mori PE=2 SV=1	A0A194QHY3_PAPXU Hemocytin OS=Papilio xuthus GN=RR46_04120 PE=4 SV=1
	Px.05731.CG13868	white, lightoid	2		white, lightoid	-	-	-	-	A0A194Q2I2_PAPXU Uncharacterized protein OS=Papilio xuthus GN=RR46_04746 PE=4 SV=1
	Px.05942.ninaB	white, lightoid	2	lightoid	white	IPR001236 Lactate/malate dehydrogenase, N-terminal IPR004294 Carotenoid oxygenase IPR015955 Lactate dehydrogenase/glycoside hydrolase, family 4, C-terminal IPR016040 NAD(P)-binding domain IPR022383 Lactate/malate dehydrogenase, C-terminal	GO:0003824 GO:catalytic activity GO:0005975 GO:carbohydrate metabolic process GO:0016491 GO:oxidoreductase activity GO:0016616 GO:oxidoreductase activity, acting on the CH-OH group of donors, NAD or NADP as acceptor GO:0016702 GO:oxidoreductase activity, acting on single donors with incorporation of molecular oxygen, incorporation of two atoms of oxygen GO:0055114 GO:oxidation-reduction process	BCDO2, BCO2; beta-carotene dioxygenase 2; K10252 beta,beta-carotene 9',10'-dioxygenase [EC:1.14.99.-]	NINAB_GALME Carotenoid isomerooxygenase OS=Galleria mellonella GN=ninaB PE=1 SV=1	A0A194PTS0_PAPXU Beta,beta-carotene 9',10'-oxygenase OS=Papilio xuthus GN=RR46_04936 PE=4 SV=1
	Px.06297.CG32702	white, lightoid	2		white, lightoid	IPR000859 CUB domain	-	NV13464; similar to cubulin; K14616 cubilin	CUBN_RAT Cubilin OS=Rattus norvegicus GN=Cubn PE=1 SV=2	A0A194QC11_PAPXU Cubilin OS=Papilio xuthus GN=RR46_05231 PE=4 SV=1
	Px.06298.CG32702	white, lightoid	2		white, lightoid	IPR000742 EGF-like domain IPR000859 CUB domain IPR001881 EGF-like calcium-binding domain IPR009030 Growth factor receptor cyscarleteine-rich domain	GO:0005509 GO:calcium ion binding GO:0005515 GO:protein binding	cubilin, putative (EC:3.4.24.19); K14616 cubilin	CUBN_CANLF Cubilin OS=Canis lupus familiaris GN=CUBN PE=1 SV=1	A0A194Q604_PAPXU Cubilin OS=Papilio xuthus GN=RR46_05232 PE=4 SV=1
	Px.06422.fat.spondin	white, lightoid	2		white, lightoid	IPR000884 Thrombospondin type-1 (TSP1) repeat IPR009465 Spondin, N-terminal	-	BAI3; brownain-specific angiogenesis inhibitor 3; K04598 brownain-specific angiogenesis inhibitor 3	SPON1_CHICK Spondin-1 OS=Gallus gallus GN=SPON1 PE=2 SV=1	A0A194Q6B0_PAPXU Spondin-1 OS=Papilio xuthus GN=RR46_05332 PE=4 SV=1
	Px.06774.Lsp1beta	white, lightoid	2	white, lightoid		IPR000896 Hemocyanin/hexamerin middle domain IPR005203 Hemocyanin, C-terminal IPR005204 Hemocyanin, N-terminal IPR008922 Uncharacterised domain, di-copper centre IPR013788 Hemocyanin/hexamerin IPR014756 Immunoglobulin E-set	-	GE14257 gene product from transcript GE14257-RA; K00505 tyrosinase [EC:1.14.18.1]	BJSB2_TRINI Basic juvenile hormone-suppressible protein 2 OS=Trichoplusia ni GN=BJSP-2 PE=1 SV=1	A0A194PVL9_PAPXU Basic juvenile hormone-suppressible protein 2 OS=Papilio xuthus GN=RR46_05655 PE=4 SV=1
	Px.06778.dpr7	white, lightoid	2		white, lightoid	IPR003598 Immunoglobulin subtype 2 IPR003599 Immunoglobulin subtype IPR007110 Immunoglobulin-like domain IPR013783 Immunoglobulin-like fold	GO:0005515 GO:protein binding	-	OBSL1_HUMAN Obscurin-like protein 1 OS=Homo sapiens GN=OBSL1 PE=1 SV=4	A0A194PUP0_PAPXU Obscurin-like protein 1 OS=Papilio xuthus GN=RR46_05659 PE=4 SV=1
	Px.07017.CG6947	white, lightoid	2		white, lightoid	IPR002557 Chitin binding domain	GO:0005576 GO:extracellular region GO:0006030 GO:chitin metabolic process GO:0008061 GO:chitin binding	-	PE48_CHRBE Peritrophin-48 OS=Chrysomya bezziana PE=2 SV=1	A0A194PNP7_PAPXU Peritrophin-48 OS=Papilio xuthus GN=RR46_05860 PE=4 SV=1
	Px.07091.unknow	white, lightoid	2	white, lightoid		-	-	-	-	A0A194PPL4_PAPXU Uncharacterized protein OS=Papilio xuthus GN=RR46_05926 PE=4 SV=1
	Px.07942.unknow	white, lightoid	2		white, lightoid	-	-	-	-	I4DJL5_PAPXU Cuticular protein PxutCPG22 OS=Papilio xuthus GN=RR46_06636 PE=2 SV=1
	Px.08216.PGRP.SB2	white, lightoid	2	white, lightoid		IPR002502 N-acetylmuramoyl-L-alanine amidase domain IPR006619 Peptidoglycan recognition protein family domain, metazoa/bacteria	GO:0008270 GO:zinc ion binding GO:0008745 GO:N-acetylmuramoyl-L-alanine amidase activity GO:0009253 GO:peptidoglycan catabolic process	PGRP; similar to CG11709-PA; K01446 N-acetylmuramoyl-L-alanine amidase [EC:3.5.1.28]	PGSB2_DROSI Peptidoglycan-recognition protein SB2 OS=Drosophila simulans GN=PGRP-SB2 PE=3 SV=1	A0A194PTR4_PAPXU Peptidoglycan-recognition protein SB2 OS=Papilio xuthus GN=RR46_06878 PE=4 SV=1
	Px.08217.Cralbp	white, lightoid	2	white, lightoid		IPR001071 Cellular retinaldehyde binding/alpha-tocopherol transport IPR001251 CRAL-TRIO lipid binding domain IPR011074 CRAL/TRIO, N-terminal domain	GO:0005215 GO:transporter activity GO:0005622 GO:intracellular GO:0006810 GO:transport	-	TTPAL_MOUSE Alpha-tocopherol transfer protein-like OS=Mus musculus GN=Ttpal PE=1 SV=3	A0A194PYB9_PAPXU Alpha-tocopherol transfer protein-like OS=Papilio xuthus GN=RR46_06879 PE=4 SV=1
	Px.08249.unknow	white, lightoid	2	white, lightoid		-	-	-	-	A0A194PS81_PAPXU Uncharacterized protein OS=Papilio xuthus GN=RR46_06906 PE=4 SV=1
	Px.08708.unknow	white, lightoid	2	white, lightoid		-	-	-	-	A0A194PW21_PAPXU Uncharacterized protein OS=Papilio xuthus GN=RR46_07323 PE=4 SV=1
	Px.08780.Dys	white, lightoid	2		white, lightoid	IPR002017 Spectrin repeat	GO:0005515 GO:protein binding	dyscarletrophin Dp427p1-like; K10366 dyscarletrophin	DMDA_DROME Dyscarletrophin, isoforms A/C/F/G/H OS=Drosophila melanogascarleter GN=Dys PE=1 SV=3	A0A194PW65_PAPXU Dyscarletrophin, isoforms A/C/F/G/H OS=Papilio xuthus GN=RR46_07368 PE=4 SV=1
	Px.09007.shot	white, lightoid	2		white, lightoid	IPR001715 Calponin homology domain IPR002017 Spectrin repeat IPR018159 Spectrin/alpha-actinin	GO:0005515 GO:protein binding	Plec, Pcn, Plec1, Pltn; plectin; K10388 plectin	PLEC_RAT Plectin OS=Rattus norvegicus GN=Plec PE=1 SV=2	A0A194QBB5_PAPXU Plectin OS=Papilio xuthus GN=RR46_07560 PE=4 SV=1
	Px.10091.CG13972	white, lightoid	2		white, lightoid	IPR000048 IQ motif, EF-hand binding site	GO:0005515 GO:protein binding	-	IQCG_HUMAN IQ domain-containing protein G OS=Homo sapiens GN=IQCG PE=1 SV=1	A0A194Q939_PAPXU IQ domain-containing protein G OS=Papilio xuthus GN=RR46_08522 PE=4 SV=1
	Px.10266.CG11592	white, lightoid	2		white, lightoid	-	-	-	AMNLS_MOUSE Protein amnionless OS=Mus musculus GN=Amn PE=1 SV=1	A0A194Q7Z3_PAPXU Protein amnionless OS=Papilio xuthus GN=RR46_08680 PE=4 SV=1
	Px.10992.CG33722	white, lightoid	2	white, lightoid		IPR001012 UBX domain IPR021569 TUG ubiquitin-like domain IPR029071 Ubiquitin-related domain	GO:0005515 GO:protein binding	similar to CG5469-PD, isoform D; K14011 UBX domain-containing protein 6	ASPC1_MOUSE Tether containing UBX domain for GLUT4 OS=Mus musculus GN=Aspscr1 PE=1 SV=1	A0A194Q1T8_PAPXU Tether containing UBX domain for GLUT4 OS=Papilio xuthus GN=RR46_09272 PE=4 SV=1
	Px.11982.bi	white, lightoid	2	white, lightoid		IPR001699 Transcription factor, T-box IPR008967 p53-like transcription factor, DNA-binding	GO:0003700 GO:transcription factor activity, sequence-specific DNA binding GO:0005634 GO:nucleus GO:0006355 GO:regulation of transcription, DNA-templated	T-box transcription factor, putative; K10177 T-box protein 3	OMB_DROME Optomotor-blind protein OS=Drosophila melanogascarleter GN=bi PE=1 SV=3	B0W0Q2_CULQU Putative uncharacterized protein OS=Culex quinquefasciatus GN=CpipJ_CPIJ000721 PE=4 SV=1
	Px.12139.CG2663	white, lightoid	2		white, lightoid	IPR001251 CRAL-TRIO lipid binding domain	-	-	-	A0A194Q0Z7_PAPXU Uncharacterized protein OS=Papilio xuthus GN=RR46_10311 PE=4 SV=1
	Px.12376.unknow	white, lightoid	2		white, lightoid	-	-	-	-	A0A194PJR7_PAPXU Uncharacterized protein OS=Papilio xuthus GN=RR46_10533 PE=4 SV=1
	Px.12392.nAcRalpha.96Ab	white, lightoid	2		white, lightoid	IPR006029 Neurotransmitter-gated ion-channel transmembrownane domain IPR006201 Neurotransmitter-gated ion-channel IPR006202 Neurotransmitter-gated ion-channel ligand-binding domain IPR027361 Nicotinic acetylcholine-gated receptor, transmembrownane domain	GO:0005230 GO:extracellular ligand-gated ion channel activity GO:0006810 GO:transport GO:0006811 GO:ion transport GO:0016020 GO:membrownane GO:0016021 GO:integral component of membrownane	nachr; nicotinic acetylcholine receptor subunit; K04805 nicotinic acetylcholine receptor alpha-3	ACH10_HUMAN Neuronal acetylcholine receptor subunit alpha-10 OS=Homo sapiens GN=CHRNA10 PE=1 SV=1	A0A194PKM9_PAPXU Neuronal acetylcholine receptor subunit alpha-10 OS=Papilio xuthus GN=RR46_10549 PE=3 SV=1
	Px.12573.CG32032	white, lightoid	2		white, lightoid	-	-	-	-	A0A194PJF1_PAPXU Uncharacterized protein OS=Papilio xuthus GN=RR46_10712 PE=4 SV=1
	Px.12650.Cct1	white, lightoid	2		white, lightoid	IPR004821 Cytidyltransferase-like domain IPR014729 Rossmann-like alpha/beta/alpha sandwich fold	GO:0003824 GO:catalytic activity GO:0009058 GO:biosynthetic process	choline-phosphate cytidylyltransferase B-like; K00968 choline-phosphate cytidylyltransferase [EC:2.7.7.15]	PCY1B_HUMAN Choline-phosphate cytidylyltransferase B OS=Homo sapiens GN=PCYT1B PE=1 SV=1	A0A194PKI6_PAPXU Choline-phosphate cytidylyltransferase B OS=Papilio xuthus GN=RR46_10778 PE=4 SV=1
	Px.12791.CG34461	white, lightoid	2		white, lightoid	IPR000618 Insect cuticle protein	GO:0042302 GO:scarletructural conscarletituent of cuticle	-	CU07_LOCMI Cuticle protein 7 OS=Locuscarleta migratoria PE=1 SV=2	A0A194PXN7_PAPXU Cuticle protein 19 (Fragment) OS=Papilio xuthus GN=RR46_10909 PE=4 SV=1
	Px.13147.cwo	white, lightoid	2		white, lightoid	IPR003650 Orange domain IPR011598 Myc-type, basic helix-loop-helix (bHLH) domain	GO:0003677 GO:DNA binding GO:0006355 GO:regulation of transcription, DNA-templated GO:0046983 GO:protein dimerization activity	hypothetical protein LOC726204; K09091 hairy and enhancer of split related with YRPW motif	CWO_DROME Transcription factor cwo OS=Drosophila melanogascarleter GN=cwo PE=1 SV=2	A0A194PXQ7_PAPXU Hairy/enhancer-of-split related with YRPW motif protein 2 OS=Papilio xuthus GN=RR46_11228 PE=4 SV=1
	Px.13342.mthl2	white, lightoid	2		white, lightoid	IPR010596 Methuselah, N-terminal domain IPR023311 Methuselah ectodomain, domain 2	GO:0004930 GO:G-protein coupled receptor activity GO:0006950 GO:response to scarletress	mthl2; methuselah-like 2; K04599 G protein-coupled receptor Mth (Methuselah protein)	MTH2_DROME Probable G-protein coupled receptor Mth-like 2 OS=Drosophila melanogascarleter GN=mthl2 PE=2 SV=3	A0A194PRV6_PAPXU Putative G-protein coupled receptor Mth-like 2 OS=Papilio xuthus GN=RR46_11401 PE=4 SV=1
	Px.13444.CG42237	white, lightoid	2		white, lightoid	-	-	-	-	A0A194PSP9_PAPXU Uncharacterized protein OS=Papilio xuthus GN=RR46_11497 PE=4 SV=1
	Px.13499.unknow	white, lightoid	2		white, lightoid	-	-	-	-	A0A194PXF4_PAPXU Uncharacterized protein OS=Papilio xuthus GN=RR46_11538 PE=4 SV=1
	Px.13926.unknow	white, lightoid	2		white, lightoid	-	-	-	-	A0A194PPK0_PAPXU Uncharacterized protein OS=Papilio xuthus GN=RR46_11907 PE=4 SV=1
	Px.14450.ATP7	white, lightoid	2		white, lightoid	IPR006121 Heavy metal-associated domain, HMA IPR008250 P-type ATPase, A domain IPR023214 HAD-like domain IPR023299 P-type ATPase, cytoplasmic domain N	GO:0000166 GO:nucleotide binding GO:0030001 GO:metal ion transport GO:0046872 GO:metal ion binding	copper-transporting atpase 1, 2 (copper pump 1, 2) ; K01533 Cu2+-exporting ATPase [EC:3.6.3.4]	ATP7A_RAT Copper-transporting ATPase 1 OS=Rattus norvegicus GN=Atp7a PE=1 SV=1	A0A194PYV7_PAPXU Copper-transporting ATPase 1 OS=Papilio xuthus GN=RR46_12370 PE=3 SV=1
	Px.14485.CG10638	white, lightoid	2	white, lightoid		IPR023210 NADP-dependent oxidoreductase domain	-	similar to CG6084-PA, isoform A; K00011 aldehyde reductase [EC:1.1.1.21]	AK2E4_BOMMO Aldo-keto reductase AKR2E4 OS=Bombyx mori GN=akr2e PE=1 SV=1	A0A194Pscarlet4_PAPXU Alcohol dehydrogenase [NADP+] OS=Papilio xuthus GN=RR46_12402 PE=4 SV=1
	Px.14917.CG2857	white, lightoid	2	white, lightoid		IPR018108 Mitochondrial subscarletrate/solute carrier IPR023395 Mitochondrial carrier domain	-	oxodicarboxylate carrier protein, putative; K15108 solute carrier family 25 (mitochondrial thiamine pyrophosphate transporter), member 19	TPC_MACFA Mitochondrial thiamine pyrophosphate carrier OS=Macaca fascicularis GN=SLC25A19 PE=2 SV=1	A0A194PTL5_PAPXU Mitochondrial thiamine pyrophosphate carrier OS=Papilio xuthus GN=RR46_12786 PE=3 SV=1
	Px.15184.Bgb	white, lightoid	2		white, lightoid	IPR003417 Core binding factor, beta subunit	GO:0003713 GO:transcription coactivator activity GO:0005634 GO:nucleus	-	BGB_DROME Protein big brownother OS=Drosophila melanogascarleter GN=Bgb PE=2 SV=3	A0A194RC19_PAPMA Protein big brownother OS=Papilio machaon GN=RR48_09174 PE=4 SV=1
	Px.16028.CG8586	white, lightoid	2		white, lightoid	IPR001254 Serine proteases, trypsin domain IPR009003 Peptidase S1, PA clan	GO:0004252 GO:serine-type endopeptidase activity GO:0006508 GO:proteolysis	F7; coagulation factor VII (EC:3.4.21.21); K01320 coagulation factor VII [EC:3.4.21.21]	FA7_BOVIN Coagulation factor VII OS=Bos taurus GN=F7 PE=1 SV=2	A0A194PGR1_PAPXU Coagulation factor VII OS=Papilio xuthus GN=RR46_13708 PE=4 SV=1
	Px.16579.unknow	white, lightoid	2		white, lightoid	-	-	-	-	A0A194PIU7_PAPXU Uncharacterized protein OS=Papilio xuthus GN=RR46_14194 PE=4 SV=1
	Px.16996.Cyp6a2	white, lightoid	2	white, lightoid		IPR001128 Cytochrome P450 IPR002401 Cytochrome P450, E-class, group I	GO:0005506 GO:iron ion binding GO:0016705 GO:oxidoreductase activity, acting on paired donors, with incorporation or reduction of molecular oxygen GO:0020037 GO:heme binding GO:0055114 GO:oxidation-reduction process	CYP6AS4; cytochrome P450 6AS4; K07424 cytochrome P450, family 3, subfamily A [EC:1.14.14.1]	CP6B2_HELAM Cytochrome P450 6B2 OS=Helicoverpa armigera GN=CYP6B2 PE=2 SV=1	A0A194PDG1_PAPXU Cytochrome P450 6B2 OS=Papilio xuthus GN=RR46_14552 PE=3 SV=1
	Px.17426.unknow	white, lightoid	2		white, lightoid	-	-	-	-	A0A194PFD5_PAPXU Uncharacterized protein OS=Papilio xuthus GN=RR46_14913 PE=4 SV=1
	Px.17499.dp	white, lightoid	2		white, lightoid	IPR000742 EGF-like domain IPR001881 EGF-like calcium-binding domain IPR003645 Folliscarletatin-like, N-terminal IPR009030 Growth factor receptor cyscarleteine-rich domain IPR024731 EGF domain	GO:0005509 GO:calcium ion binding GO:0005515 GO:protein binding	EMR1; egf-like module containing, mucin-like, hormone receptor-like 1; K04591 egf-like module containing, mucin-like, hormone receptor-like 1	FBN2_HUMAN Fibrownillin-2 OS=Homo sapiens GN=FBN2 PE=1 SV=3	A0A194PEM7_PAPXU Fibrownillin-2 OS=Papilio xuthus GN=RR46_14982 PE=4 SV=1
	Px.17666.CG42450	white, lightoid	2		white, lightoid	IPR000591 DEP domain IPR011991 Winged helix-turn-helix DNA-binding domain IPR015898 G-protein gamma-like domain IPR016137 RGS domain IPR024066 RGS, subdomain 1	GO:0004871 GO:signal transducer activity GO:0005834 GO:heterotrimeric G-protein complex GO:0007186 GO:G-protein coupled receptor signaling pathway GO:0035556 GO:intracellular signal transduction	similar to regulator of G-protein signaling 9L; K13765 regulator of G-protein signaling 9	RGS7_MOUSE Regulator of G-protein signaling 7 OS=Mus musculus GN=Rgs7 PE=1 SV=2	A0A194PKJ3_PAPXU Regulator of G-protein signaling 7 OS=Papilio xuthus GN=RR46_15119 PE=4 SV=1
	Px.00018.unknow	brown	1	brown		-	-	-	-	A0A0N1PJJ4_PAPXU Uncharacterized protein OS=Papilio xuthus GN=RR46_00009 PE=4 SV=1
	Px.00105.unknow	brown	1		brown	-	-	-	-	A0A0N0PF24_PAPXU Uncharacterized protein OS=Papilio xuthus GN=RR46_00040 PE=4 SV=1
	Px.00202.CG41378	brown	1		brown	IPR004911 Gamma interferon inducible lysosomal thiol reductase GILT	-	hypothetical protein ; K08059 interferon, gamma-inducible protein 30	-	A0A0N1PHX1_PAPXU Uncharacterized protein OS=Papilio xuthus GN=RR46_00100 PE=4 SV=1
	Px.00223.polybrownomo	brown	1	brown		IPR001025 brownomo adjacent homology (BAH) domain IPR009071 High mobility group box domain	GO:0003682 GO:chromatin binding	similar to polybrownomo-1; K11757 protein polybrownomo-1	PB1_CHICK Protein polybrownomo-1 OS=Gallus gallus GN=PbrownM1 PE=1 SV=1	A0A0N1PIN7_PAPXU Protein polybrownomo-1 (Fragment) OS=Papilio xuthus GN=RR46_00120 PE=4 SV=1
	Px.00233.Cyp304a1	brown	1		brown	IPR001128 Cytochrome P450 IPR002401 Cytochrome P450, E-class, group I	GO:0005506 GO:iron ion binding GO:0016705 GO:oxidoreductase activity, acting on paired donors, with incorporation or reduction of molecular oxygen GO:0020037 GO:heme binding GO:0055114 GO:oxidation-reduction process	cytochrome P-450, putative (EC:1.14.14.1); K14937 cytochrome P450, family 15, subfamily A, polypeptide 1	CP304_DROME Probable cytochrome P450 304a1 OS=Drosophila melanogascarleter GN=Cyp304a1 PE=2 SV=2	A0A0N1PJM3_PAPXU Putative cytochrome P450 304a1 OS=Papilio xuthus GN=RR46_00128 PE=3 SV=1
	Px.00259.unknow	brown	1		brown	-	-	-	-	A0A0N0PFB0_PAPXU Uncharacterized protein OS=Papilio xuthus GN=RR46_00150 PE=4 SV=1
	Px.00291.CG6726	brown	1		brown	IPR002933 Peptidase M20 IPR011650 Peptidase M20, dimerisation domain	GO:0008152 GO:metabolic process GO:0016787 GO:hydrolase activity	GK22579 gene product from transcript GK22579-RA; K14677 aminoacylase [EC:3.5.1.14]	ACY1_MOUSE Aminoacylase-1 OS=Mus musculus GN=Acy1 PE=1 SV=1	A0A0N1PEM4_PAPXU Aminoacylase-1 (Fragment) OS=Papilio xuthus GN=RR46_00176 PE=4 SV=1
	Px.00367.unknow	brown	1	brown		-	-	-	-	A0A0N1PHG5_PAPXU Uncharacterized protein OS=Papilio xuthus GN=RR46_00241 PE=4 SV=1
	Px.00385.Eaat2	brown	1		brown	IPR001991 Sodium:dicarboxylate symporter	GO:0015293 GO:symporter activity GO:0016021 GO:integral component of membrownane	excitatory amino acid transporter 2-like; K05613 solute carrier family 1 (glial high affinity glutamate transporter), member 2	EAA6_CAEEL Putative sodium-dependent excitatory amino acid transporter glt-6 OS=Caenorhabditis elegans GN=glt-6 PE=3 SV=3	A0A0N1INB5_PAPXU Amino acid transporter OS=Papilio xuthus GN=RR46_00258 PE=3 SV=1
	Px.00386.Eaat2	brown	1		brown	IPR001991 Sodium:dicarboxylate symporter	GO:0015293 GO:symporter activity GO:0016021 GO:integral component of membrownane	slc1a2a; solute carrier family 1 (glial high affinity glutamate transporter), member 2a; K05613 solute carrier family 1 (glial high affinity glutamate transporter), member 2	EAA2_RAT Excitatory amino acid transporter 2 OS=Rattus norvegicus GN=Slc1a2 PE=1 SV=2	A0A0N1IE22_PAPXU Amino acid transporter OS=Papilio xuthus GN=RR46_00259 PE=3 SV=1
	Px.00475.CG15828	brown	1	brown		IPR009454 Lipid transport, open beta-sheet IPR015818 Vitellinogen, open beta-sheet, subdomain 2 IPR015819 Lipid transport protein, beta-sheet shell	GO:0005319 GO:lipid transporter activity GO:0006869 GO:lipid transport	-	-	A0A0N1IKG1_PAPXU Uncharacterized protein OS=Papilio xuthus GN=RR46_00338 PE=4 SV=1
	Px.00498.CG1561	brown	1	brown		IPR004119 Protein of unknown function DUF227 IPR011009 Protein kinase-like domain	-	-	-	A0A0N1IEA0_PAPXU Uncharacterized protein OS=Papilio xuthus GN=RR46_00360 PE=4 SV=1
	Px.00695.unknow	brown	1		brown	-	-	-	-	A0A0N1I5N5_PAPXU Uncharacterized protein OS=Papilio xuthus GN=RR46_00535 PE=4 SV=1
	Px.00696.unknow	brown	1		brown	-	-	-	-	A0A0N1PG83_PAPXU Uncharacterized protein OS=Papilio xuthus GN=RR46_00536 PE=4 SV=1
	Px.00698.unknow	brown	1		brown	-	-	-	-	A0A0N0PA66_PAPXU Uncharacterized protein OS=Papilio xuthus GN=RR46_00538 PE=4 SV=1
	Px.00707.CG11198	brown	1	brown		IPR029045 ClpP/crotonase-like domain	-	acetyl-coa carboxylase ; K11262 acetyl-CoA carboxylase / biotin carboxylase [EC:6.4.1.2 6.3.4.14]	ACAC_CHICK Acetyl-CoA carboxylase OS=Gallus gallus GN=ACAC PE=1 SV=1	A0A0N0PA02_PAPXU Acetyl-CoA carboxylase OS=Papilio xuthus GN=RR46_00545 PE=4 SV=1
	Px.00841.Dbp45A	brown	1	brown		IPR001650 Helicase, C-terminal IPR027417 P-loop containing nucleoside triphosphate hydrolase	-	GK23245 gene product from transcript GK23245-RA; K14778 ATP-dependent RNA helicase DDX49/DBP8 [EC:3.6.4.13]	DDX49_DROME Probable ATP-dependent RNA helicase Dbp45A OS=Drosophila melanogascarleter GN=Dbp45A PE=2 SV=2	A0A0N1IDP6_PAPXU Putative ATP-dependent RNA helicase Dbp45A OS=Papilio xuthus GN=RR46_00661 PE=4 SV=1
	Px.01041.CG17768	brown	1		brown	IPR001163 LSM domain, eukaryotic/archaea-type IPR010920 LSM domain	-	GL19160 gene product from transcript GL19160-RA; K12623 U6 snRNA-associated Sm-like protein LSm4	LSM4_MOUSE U6 snRNA-associated Sm-like protein LSm4 OS=Mus musculus GN=Lsm4 PE=1 SV=1	A0A0N1I660_PAPXU U6 snRNA-associated Sm-like protein LSm4 OS=Papilio xuthus GN=RR46_00830 PE=4 SV=1
	Px.01246.SamDC	brown	1	brown		IPR001985 S-adenosylmethionine decarboxylase IPR016067 S-adenosylmethionine decarboxylase, core	GO:0004014 GO:adenosylmethionine decarboxylase activity GO:0006597 GO:spermine biosynthetic process GO:0008295 GO:spermidine biosynthetic process	AGAP009619-PA; K01611 S-adenosylmethionine decarboxylase [EC:4.1.1.50]	DCAM_DROME S-adenosylmethionine decarboxylase proenzyme OS=Drosophila melanogascarleter GN=SamDC PE=2 SV=1	A0A0N0PA84_PAPXU S-adenosylmethionine decarboxylase proenzyme OS=Papilio xuthus GN=RR46_01000 PE=4 SV=1
	Px.01343.Nrg	brown	1		brown	IPR003598 Immunoglobulin subtype 2 IPR003599 Immunoglobulin subtype IPR007110 Immunoglobulin-like domain IPR013098 Immunoglobulin I-set IPR013783 Immunoglobulin-like fold	GO:0005515 GO:protein binding	similar to Down syndrome cell adhesion molecule; K06767 Down syndrome cell adhesion molecule	HEMO_MANSE Hemolin OS=Manduca sexta PE=2 SV=2	A0A0N1IBF3_PAPXU Hemolin OS=Papilio xuthus GN=RR46_01092 PE=4 SV=1
	Px.01413.lox2	brown	1	brown		IPR001190 SRCR domain IPR001695 Lysyl oxidase IPR017448 SRCR-like domain	GO:0005044 GO:scavenger receptor activity GO:0005507 GO:copper ion binding GO:0016020 GO:membrownane GO:0016641 GO:oxidoreductase activity, acting on the CH-NH2 group of donors, oxygen as acceptor GO:0055114 GO:oxidation-reduction process	SCRAL1; scavenger receptor class A-like, lysyl oxidase (AGAP004118-PA); K00280 lysyl oxidase-like protein 2/3/4 [EC:1.4.3.-]	LOXL2_HUMAN Lysyl oxidase homolog 2 OS=Homo sapiens GN=LOXL2 PE=1 SV=1	A0A0N1I3I6_PAPXU Lysyl oxidase-like 2 OS=Papilio xuthus GN=RR46_01161 PE=4 SV=1
	Px.01505.CG8249	brown	1		brown	IPR005828 Major facilitator, sugar transporter-like IPR020846 Major facilitator superfamily domain	GO:0016021 GO:integral component of membrownane GO:0022857 GO:transmembrownane transporter activity GO:0055085 GO:transmembrownane transport	sugar transporter; K14258 facilitated trehalose transporter	TRET1_CULQU Facilitated trehalose transporter Tret1 OS=Culex quinquefasciatus GN=Tret1 PE=3 SV=1	A0A0N0PAH4_PAPXU Facilitated trehalose transporter Tret1 OS=Papilio xuthus GN=RR46_01249 PE=4 SV=1
	Px.01515.Caps	brown	1	brown		IPR001849 Pleckscarletrin homology domain IPR010439 Calcium-dependent secretion activator domain IPR011993 PH domain-like	-	-	CAPS_DROME Calcium-dependent secretion activator OS=Drosophila melanogascarleter GN=Cadps PE=1 SV=3	A0A0N0PA63_PAPXU Calcium-dependent secretion activator OS=Papilio xuthus GN=RR46_01258 PE=4 SV=1
	Px.01548.Gel	brown	1	brown		IPR007122 Villin/Gelsolin IPR007123 Gelsolin-like domain IPR029006 ADF-H/Gelsolin-like domain	GO:0003779 GO:actin binding	Gelsolin precursor ; K05768 gelsolin	GELS_HOMAM Gelsolin, cytoplasmic OS=Homarus americanus PE=1 SV=1	A0A0N1IAW2_PAPXU Villin-1 OS=Papilio xuthus GN=RR46_01288 PE=4 SV=1
	Px.01564.CG31301	brown	1		brown	IPR021859 XRN-Two Binding Domain, XTBD	-	-	PAXT1_CAEEL Partner of xrn-2 protein 1 OS=Caenorhabditis elegans GN=paxt-1 PE=1 SV=2	I4DPB7_PAPXU Similar to CG31301 OS=Papilio xuthus GN=RR46_01304 PE=2 SV=1
	Px.01602.Ets96B	brown	1		brown	IPR000418 Ets domain IPR001254 Serine proteases, trypsin domain IPR001314 Peptidase S1A, chymotrypsin family IPR009003 Peptidase S1, PA clan IPR011991 Winged helix-turn-helix DNA-binding domain	GO:0003700 GO:transcription factor activity, sequence-specific DNA binding GO:0004252 GO:serine-type endopeptidase activity GO:0006355 GO:regulation of transcription, DNA-templated GO:0006508 GO:proteolysis GO:0043565 GO:sequence-specific DNA binding	hypothetical protein ; K09431 ETS translocation variant 1/4/5	ET96B_DROME ETV5-related protein Ets96B OS=Drosophila melanogascarleter GN=Ets96B PE=2 SV=1	A0A0N1I5V5_PAPXU ETS translocation variant 1 OS=Papilio xuthus GN=RR46_01341 PE=3 SV=1
	Px.01786.CG33558	brown	1	brown		-	-	-	-	A0A0N1IB21_PAPXU Uncharacterized protein OS=Papilio xuthus GN=RR46_01504 PE=4 SV=1
	Px.01851.sev	brown	1	brown		IPR000033 LDLR class B repeat IPR000719 Protein kinase domain IPR001245 Serine-threonine/tyrosine-protein kinase catalytic domain IPR003961 Fibrownonectin type III IPR011009 Protein kinase-like domain IPR011042 Six-bladed beta-propeller, TolB-like IPR013783 Immunoglobulin-like fold IPR020635 Tyrosine-protein kinase, catalytic domain	GO:0004672 GO:protein kinase activity GO:0004713 GO:protein tyrosine kinase activity GO:0005515 GO:protein binding GO:0005524 GO:ATP binding GO:0006468 GO:protein phosphorylation	tyrosine-protein kinase, putative (EC:2.7.10.1); K05088 proto-oncogene tyrosine-protein kinase ROS [EC:2.7.10.1]	ROS1_CHICK Proto-oncogene tyrosine-protein kinase ROS OS=Gallus gallus GN=ROS1 PE=1 SV=3	A0A0N1IDM7_PAPXU Tyrosine-protein kinase receptor OS=Papilio xuthus GN=RR46_01564 PE=3 SV=1
	Px.01886.unknow	brown	1	brown		IPR010562 Haemolymph juvenile hormone binding	-	-	-	A0A0N1PEL0_PAPXU Uncharacterized protein OS=Papilio xuthus GN=RR46_01596 PE=4 SV=1
	Px.02107.unknow	brown	1	brown		-	-	-	-	A0A194QMZ7_PAPXU Uncharacterized protein OS=Papilio xuthus GN=RR46_01799 PE=4 SV=1
	Px.02205.unknow	brown	1	brown		-	-	-	-	A0A194QEG7_PAPXU Uncharacterized protein OS=Papilio xuthus GN=RR46_01885 PE=4 SV=1
	Px.02268.CG32647	brown	1	brown		-	-	-	-	A0A194QFZ4_PAPXU Uncharacterized protein OS=Papilio xuthus GN=RR46_01933 PE=4 SV=1
	Px.02332.CG5278	brown	1		brown	IPR002076 ELO family	GO:0016021 GO:integral component of membrownane	ELOVL7; ELOVL family member 7, elongation of long chain fatty acids (yeascarlet); K10250 elongation of very long chain fatty acids protein 7	ELOV7_MOUSE Elongation of very long chain fatty acids protein 7 OS=Mus musculus GN=Elovl7 PE=2 SV=1	A0A194QP32_PAPXU Elongation of very long chain fatty acids protein OS=Papilio xuthus GN=RR46_01996 PE=3 SV=1
	Px.02376.CG6583	brown	1		brown	-	-	-	-	A0A194QI95_PAPXU Uncharacterized protein OS=Papilio xuthus GN=RR46_02038 PE=4 SV=1
	Px.02501.Cpr97Eb	brown	1	brown		IPR000618 Insect cuticle protein	GO:0042302 GO:scarletructural conscarletituent of cuticle	-	-	A0A194QJE2_PAPXU Uncharacterized protein OS=Papilio xuthus GN=RR46_02125 PE=4 SV=1
	Px.02504.CG8927	brown	1	brown		IPR000618 Insect cuticle protein	GO:0042302 GO:scarletructural conscarletituent of cuticle	-	-	A0A194QJ21_PAPXU Uncharacterized protein OS=Papilio xuthus GN=RR46_02128 PE=4 SV=1
	Px.02508.unknow	brown	1		brown	IPR029302 Intraflagellar transport protein 43	GO:0030991 GO:intraciliary transport particle A	-	-	A0A194QPU8_PAPXU Uncharacterized protein OS=Papilio xuthus GN=RR46_02132 PE=4 SV=1
	Px.02653.sha	brown	1	brown		-	-	-	-	A0A194QJK1_PAPXU Uncharacterized protein OS=Papilio xuthus GN=RR46_02229 PE=4 SV=1
	Px.02723.unknow	brown	1		brown	-	-	-	-	A0A194QJM3_PAPXU Uncharacterized protein OS=Papilio xuthus GN=RR46_02295 PE=4 SV=1
	Px.02726.unknow	brown	1		brown	-	-	-	-	A0A194QQG9_PAPXU Uncharacterized protein OS=Papilio xuthus GN=RR46_02298 PE=4 SV=1
	Px.02750.CG13229	brown	1		brown	IPR000276 G protein-coupled receptor, rhodopsin-like IPR019427 7TM GPCR, serpentine receptor class w (Srw)	GO:0004930 GO:G-protein coupled receptor activity GO:0007186 GO:G-protein coupled receptor signaling pathway GO:0008528 GO:G-protein coupled peptide receptor activity GO:0016021 GO:integral component of membrownane	thyrotropin-releasing hormone receptor-like; K04282 thyrotropin-releasing hormone receptor	SPR_DROME Sex peptide receptor OS=Drosophila melanogascarleter GN=SPR PE=1 SV=1	A0A194QK98_PAPXU Putative G-protein coupled receptor B0563.6 OS=Papilio xuthus GN=RR46_02321 PE=4 SV=1
	Px.02788.Jafrac1	brown	1	brown		IPR000866 Alkyl hydroperoxide reductase subunit C/ Thiol specific antioxidant IPR012336 Thioredoxin-like fold IPR019479 Peroxiredoxin, C-terminal	GO:0016209 GO:antioxidant activity GO:0016491 GO:oxidoreductase activity GO:0051920 GO:peroxiredoxin activity GO:0055114 GO:oxidation-reduction process	GA14060 gene product from transcript GA14060-RA; K03386 peroxiredoxin (alkyl hydroperoxide reductase subunit C) [EC:1.11.1.15]	PRDX1_DROME Peroxiredoxin 1 OS=Drosophila melanogascarleter GN=Jafrac1 PE=1 SV=1	A0A194Q0R0_PAPXU Peroxiredoxin 1 OS=Papilio xuthus GN=RR46_02358 PE=4 SV=1
	Px.02789.nos	brown	1	brown		IPR024161 Zinc finger, nanos-type	-	-	NANO3_MOUSE Nanos homolog 3 OS=Mus musculus GN=Nanos3 PE=1 SV=1	A0A194Q0N2_PAPXU Nanos-like 3 OS=Papilio xuthus GN=RR46_02359 PE=3 SV=1
	Px.02826.unknow	brown	1	brown		-	-	-	-	A0A194Q1G8_PAPXU Uncharacterized protein OS=Papilio xuthus GN=RR46_02385 PE=4 SV=1
	Px.02828.unknow	brown	1	brown		-	-	-	-	A0A194Q701_PAPXU Uncharacterized protein OS=Papilio xuthus GN=RR46_02387 PE=4 SV=1
	Px.02882.CG15828	brown	1	brown		IPR001747 Lipid transport protein, N-terminal IPR001846 von Willebrownand factor, type D domain IPR009454 Lipid transport, open beta-sheet IPR011030 Vitellinogen, superhelical IPR015255 Vitellinogen, open beta-sheet IPR015816 Vitellinogen, beta-sheet N-terminal IPR015817 Vitellinogen, open beta-sheet, subdomain 1 IPR015818 Vitellinogen, open beta-sheet, subdomain 2 IPR015819 Lipid transport prote…	GO:0005319 GO:lipid transporter activity GO:0006869 GO:lipid transport	Apob, Ac1-060, Apo_B-100, ApoB-100, ApoB-48; apolipoprotein B; K14462 apolipoprotein B	APLP_LOCMI Apolipophorins OS=Locuscarleta migratoria PE=1 SV=2	A0A194Q2X6_PAPXU Apolipophorin OS=Papilio xuthus GN=RR46_02435 PE=4 SV=1
	Px.03142.CG4455	brown	1		brown	-	-	-	-	A0A194Q5H5_PAPXU Uncharacterized protein OS=Papilio xuthus GN=RR46_02648 PE=4 SV=1
	Px.03152.unknow	brown	1		brown	-	-	-	ICEN_PANAN Ice nucleation protein InaU OS=Pantoea ananas GN=inaU PE=3 SV=1	A0A194Q401_PAPXU Ice nucleation protein inaU OS=Papilio xuthus GN=RR46_02656 PE=4 SV=1
	Px.03163.CG1718	brown	1		brown	IPR027417 P-loop containing nucleoside triphosphate hydrolase	-	Abca6; ATP-binding cassette, subfamily A (ABC1), member 6; K05649 ATP-binding cassette, subfamily A (ABC1), member 6	ABCA5_RAT ATP-binding cassette sub-family A member 5 OS=Rattus norvegicus GN=Abca5 PE=2 SV=1	A0A194Q4K4_PAPXU ATP-binding cassette sub-family A member 5 OS=Papilio xuthus GN=RR46_02667 PE=4 SV=1
	Px.03205.unknow	brown	1		brown	-	-	-	-	A0A194Q451_PAPXU Uncharacterized protein OS=Papilio xuthus GN=RR46_02706 PE=4 SV=1
	Px.03206.unknow	brown	1		brown	-	-	-	CX065_MOUSE Uncharacterized protein CXorf65 homolog OS=Mus musculus GN=Gm614 PE=2 SV=1	A0A194Q4P3_PAPXU Uncharacterized protein CXorf65-like OS=Papilio xuthus GN=RR46_02707 PE=4 SV=1
	Px.03419.Pi3K92E	brown	1	brown		IPR000008 C2 domain IPR000341 Phosphatidylinositol 3-kinase Ras-binding (PI3K RBD) domain IPR000403 Phosphatidylinositol 3-/4-kinase, catalytic domain IPR001263 Phosphoinositide 3-kinase, accessory (PIK) domain IPR002420 Phosphatidylinositol 3-kinase, C2 domain IPR003113 Phosphatidylinositol 3-kinase adaptor-binding (PI3K ABD) domain IPR011009 Protein kinase-like domain IPR016024 Armadillo-type f…	GO:0005488 GO:binding GO:0005515 GO:protein binding GO:0016301 GO:kinase activity	phosphatidylinositol-4,5-bisphosphate 3-kinase catalytic subunit delta isoform-like; K00922 phosphatidylinositol-4,5-bisphosphate 3-kinase [EC:2.7.1.153]	PK3CD_MOUSE Phosphatidylinositol 4,5-bisphosphate 3-kinase catalytic subunit delta isoform OS=Mus musculus GN=Pik3cd PE=1 SV=2	A0A194Q421_PAPXU Phosphatidylinositol-4,5-bisphosphate 3-kinase catalytic subunit delta isoform OS=Papilio xuthus GN=RR46_02881 PE=3 SV=1
	Px.03420.CG13125	brown	1	brown		IPR025875 Leucine rich repeat 4 IPR032675 Leucine-rich repeat domain, L domain-like	-	cation efflux family protein; expressed protein ; K14696 solute carrier family 30 (zinc transporter), member 9	LRC23_XENTR Leucine-rich repeat-containing protein 23 OS=Xenopus tropicalis GN=lrrc23 PE=2 SV=1	A0A194Q516_PAPXU Leucine-rich repeat-containing protein 23 OS=Papilio xuthus GN=RR46_02882 PE=4 SV=1
	Px.03427.Tsp29Fa	brown	1		brown	IPR008952 Tetraspanin, EC2 domain IPR018499 Tetraspanin/Peripherin	GO:0016021 GO:integral component of membrownane	GE18806 gene product from transcript GE18806-RA; K06497 CD63 antigen	CD63_FELCA CD63 antigen OS=Felis catus GN=CD63 PE=2 SV=3	A0A194Q3J6_PAPXU CD63 antigen OS=Papilio xuthus GN=RR46_02889 PE=3 SV=1
	Px.03456.CG9027	brown	1		brown	IPR001424 Superoxide dismutase, copper/zinc binding domain	GO:0006801 GO:superoxide metabolic process GO:0046872 GO:metal ion binding GO:0055114 GO:oxidation-reduction process	SOD2; superoxide dismutase (AGAP005234-PA); K04565 Cu/Zn superoxide dismutase [EC:1.15.1.1]	SODC2_MESCR Superoxide dismutase [Cu-Zn] 2 OS=Mesembrownyanthemum cryscarletallinum GN=SODCC.2 PE=2 SV=1	A0A194Q3L2_PAPXU Superoxide dismutase [Cu-Zn], chloroplascarletic OS=Papilio xuthus GN=RR46_02915 PE=4 SV=1
	Px.03458.CG9027	brown	1		brown	IPR001424 Superoxide dismutase, copper/zinc binding domain	GO:0006801 GO:superoxide metabolic process GO:0046872 GO:metal ion binding GO:0055114 GO:oxidation-reduction process	GI21051 gene product from transcript GI21051-RA; K04565 Cu/Zn superoxide dismutase [EC:1.15.1.1]	SODE_DROME Extracellular superoxide dismutase [Cu-Zn] OS=Drosophila melanogascarleter GN=Sod3 PE=1 SV=1	A0A194Q551_PAPXU Superoxide dismutase [Cu-Zn] OS=Papilio xuthus GN=RR46_02917 PE=3 SV=1
	Px.03481.GLaz	brown	1		brown	IPR000566 Lipocalin/cytosolic fatty-acid binding domain IPR003057 Invertebrownate colouration protein IPR011038 Calycin-like IPR012674 Calycin	GO:0031409 GO:pigment binding	-	APOD_CAVPO Apolipoprotein D OS=Cavia porcellus GN=APOD PE=2 SV=1	A0A194Q3N9_PAPXU Apolipoprotein D OS=Papilio xuthus GN=RR46_02940 PE=4 SV=1
	Px.03585.CG10477	brown	1		brown	IPR001254 Serine proteases, trypsin domain IPR001314 Peptidase S1A, chymotrypsin family IPR009003 Peptidase S1, PA clan	GO:0004252 GO:serine-type endopeptidase activity GO:0006508 GO:proteolysis	GA19618 gene product from transcript GA19618-RA; K01310 chymotrypsin [EC:3.4.21.1]	COGS_HYPLI Collagenase OS=Hypoderma lineatum PE=1 SV=3	A0A194Q3W8_PAPXU Collagenase OS=Papilio xuthus GN=RR46_03024 PE=3 SV=1
	Px.03597.CG12484	brown	1		brown	IPR003598 Immunoglobulin subtype 2 IPR003599 Immunoglobulin subtype IPR007110 Immunoglobulin-like domain IPR013106 Immunoglobulin V-set domain IPR013162 CD80-like, immunoglobulin C2-set IPR013783 Immunoglobulin-like fold	GO:0005515 GO:protein binding	TTN; titin; K12567 titin [EC:2.7.11.1]	NPHN_RAT Nephrin OS=Rattus norvegicus GN=Nphs1 PE=1 SV=2	A0A194Q707_PAPXU Nephrin OS=Papilio xuthus GN=RR46_03035 PE=4 SV=1
	Px.03635.Pu	brown	1		brown	IPR020602 GTP cyclohydrolase I domain	-	similar to GTP cyclohydrolase I; K01495 GTP cyclohydrolase I [EC:3.5.4.16]	GCH1_DROME GTP cyclohydrolase 1 OS=Drosophila melanogascarleter GN=Pu PE=1 SV=3	Q2V0Q0_PAPXU GTP cyclohydrolase 1 OS=Papilio xuthus GN=GTPCHI b PE=2 SV=1
	Px.03714.CG3973	brown	1	brown		IPR001715 Calponin homology domain IPR003108 Gas2-related domain	GO:0005515 GO:protein binding GO:0008017 GO:microtubule binding	Dscarlet; dyscarletonin; K10382 dyscarletonin	GAS2_MOUSE Growth arrescarlet-specific protein 2 OS=Mus musculus GN=Gas2 PE=1 SV=1	A0A194QD34_PAPXU Growth arrescarlet-specific protein 2 OS=Papilio xuthus GN=RR46_03133 PE=4 SV=1
	Px.03811.CG9009	brown	1	brown		IPR000873 AMP-dependent synthetase/ligase IPR025110 AMP-binding enzyme C-terminal domain	GO:0003824 GO:catalytic activity GO:0008152 GO:metabolic process	hypothetical protein ; K01904 4-coumarate--CoA ligase [EC:6.2.1.12]	4CL3_ORYSJ Probable 4-coumarate--CoA ligase 3 OS=Oryza sativa subsp. japonica GN=4CL3 PE=2 SV=1	A0A194QGE2_PAPXU Putative 4-coumarate--CoA ligase 3 OS=Papilio xuthus GN=RR46_03214 PE=4 SV=1
	Px.03875.CG1637	brown	1		brown	IPR004843 Calcineurin-like phosphoescarleterase domain, ApaH type IPR008963 Purple acid phosphatase-like, N-terminal IPR015914 Purple acid phosphatase, N-terminal IPR025733 Iron/zinc purple acid phosphatase-like C-terminal domain IPR029052 Metallo-dependent phosphatase-like	GO:0003993 GO:acid phosphatase activity GO:0016787 GO:hydrolase activity GO:0046872 GO:metal ion binding	hypothetical protein; K01113 alkaline phosphatase D [EC:3.1.3.1]	ACP7_DANRE Acid phosphatase type 7 OS=Danio rerio GN=acp7 PE=2 SV=1	A0A194QMF5_PAPXU Purple acid phosphatase OS=Papilio xuthus GN=RR46_03262 PE=3 SV=1
	Px.03964.abd.A	brown	1		brown	-	-	abd-A; abdominal A; K09311 Antp family, other	ABDA_DROME Homeobox protein abdominal-A OS=Drosophila melanogascarleter GN=abd-A PE=2 SV=2	A0A194Q3L3_PAPXU Homeobox protein abdominal-A OS=Papilio xuthus GN=RR46_03318 PE=4 SV=1
	Px.03965.abd.A	brown	1		brown	IPR001356 Homeobox domain IPR009057 Homeodomain-like IPR020479 Homeodomain, metazoa IPR022132 Homeobox protein	GO:0003677 GO:DNA binding	abd-A; abdominal A; K09311 Antp family, other	ABDA_MANSE Homeobox protein abdominal-A homolog (Fragment) OS=Manduca sexta GN=ABD-A PE=3 SV=1	A0A194Q4L1_PAPXU Homeobox protein abdominal-A-like OS=Papilio xuthus GN=RR46_03319 PE=4 SV=1
	Px.03979.Scr	brown	1	brown		-	-	Cx, Scr; cephalothorax; K09311 Antp family, other	SCR_DROME Homeotic protein Sex combs reduced OS=Drosophila melanogascarleter GN=Scr PE=1 SV=5	A0A194Q4M1_PAPXU Homeotic protein Sex combs reduced OS=Papilio xuthus GN=RR46_03329 PE=4 SV=1
	Px.04013.CG4914	brown	1		brown	IPR001254 Serine proteases, trypsin domain IPR001314 Peptidase S1A, chymotrypsin family IPR009003 Peptidase S1, PA clan	GO:0004252 GO:serine-type endopeptidase activity GO:0006508 GO:proteolysis	KLKB1, MGC128802; kallikrein B, plasma (Fletcher factor) 1 (EC:3.4.21.34); K01324 plasma kallikrein [EC:3.4.21.34]	TRY7_ANOGA Trypsin-7 OS=Anopheles gambiae GN=TRYP7 PE=2 SV=2	A0A194Q355_PAPXU Plasma kallikrein OS=Papilio xuthus GN=RR46_03357 PE=3 SV=1
	Px.04053.CG10477	brown	1		brown	IPR001254 Serine proteases, trypsin domain IPR001314 Peptidase S1A, chymotrypsin family IPR009003 Peptidase S1, PA clan	GO:0004252 GO:serine-type endopeptidase activity GO:0006508 GO:proteolysis	GA19618 gene product from transcript GA19618-RA; K01310 chymotrypsin [EC:3.4.21.1]	COGS_HYPLI Collagenase OS=Hypoderma lineatum PE=1 SV=3	A0A194QF72_PAPXU Collagenase OS=Papilio xuthus GN=RR46_03391 PE=3 SV=1
	Px.04148.unknow	brown	1		brown	-	-	-	-	A0A194Q9K5_PAPXU Uncharacterized protein OS=Papilio xuthus GN=RR46_03463 PE=4 SV=1
	Px.04238.CG14312	brown	1	brown		-	-	-	-	A0A194QDG8_PAPXU Uncharacterized protein OS=Papilio xuthus GN=RR46_03530 PE=4 SV=1
	Px.04249.Dms	brown	1		brown	-	-	-	NEMS_APIME Myosuppressin OS=Apis mellifera PE=1 SV=1	A0A194QDH8_PAPXU Myosuppressin OS=Papilio xuthus GN=RR46_03540 PE=4 SV=1
	Px.04308.regucalcin	brown	1		brown	IPR005511 Senescence marker protein-30 (SMP-30) IPR008367 Regucalcin IPR011042 Six-bladed beta-propeller, TolB-like IPR013658 SMP-30/Gluconolactonase/LRE-like region	GO:0005509 GO:calcium ion binding GO:0030234 GO:enzyme regulator activity	NV16586; similar to anterior fat body protein; K01053 gluconolactonase [EC:3.1.1.17]	RGN_BOVIN Regucalcin OS=Bos taurus GN=RGN PE=2 SV=1	A0A194QJ92_PAPXU Regucalcin OS=Papilio xuthus GN=RR46_03587 PE=4 SV=1
	Px.04330.CG31549	brown	1		brown	IPR002347 Short-chain dehydrogenase/reductase SDR IPR016040 NAD(P)-binding domain	-	hypothetical protein ; K00079 carbonyl reductase (NADPH) [EC:1.1.1.184]	Cbrown3_MOUSE Carbonyl reductase [NADPH] 3 OS=Mus musculus GN=Cbrown3 PE=1 SV=1	A0A194Q4V7_PAPXU Carbonyl reductase [NADPH] 1 OS=Papilio xuthus GN=RR46_03597 PE=3 SV=1
	Px.04381.nrv1	brown	1		brown	IPR000402 Sodium/potassium-transporting ATPase subunit beta	GO:0005890 GO:sodium:potassium-exchanging ATPase complex GO:0006813 GO:potassium ion transport GO:0006814 GO:sodium ion transport	GI17299 gene product from transcript GI17299-RA; K01540 sodium/potassium-transporting ATPase subunit beta	ATPB1_DROME Sodium/potassium-transporting ATPase subunit beta-1 OS=Drosophila melanogascarleter GN=nrv1 PE=1 SV=2	A0A194PYS8_PAPXU Sodium/potassium-transporting ATPase subunit beta-1 OS=Papilio xuthus GN=RR46_03633 PE=4 SV=1
	Px.04391.CG14812	brown	1		brown	IPR024135 Ragulator complex protein LAMTOR5	GO:0005737 GO:cytoplasm GO:0019079 GO:viral genome replication GO:0043066 GO:negative regulation of apoptotic process GO:0043154 GO:negative regulation of cyscarleteine-type endopeptidase activity involved in apoptotic process GO:0071986 GO:Ragulator complex	-	LTOR5_NEMVE Ragulator complex protein LAMTOR5 homolog OS=Nematoscarletella vectensis GN=v1g226489 PE=3 SV=1	A0A194PYT8_PAPXU Protein HBXIP-like OS=Papilio xuthus GN=RR46_03643 PE=4 SV=1
	Px.04419.CG9236	brown	1		brown	IPR002048 EF-hand domain IPR011992 EF-hand domain pair	GO:0005509 GO:calcium ion binding	calcineurin regulatory subunit B; K06268 protein phosphatase 3, regulatory subunit	CIB1_SHEEP Calcium and integrin-binding protein 1 OS=Ovis aries GN=CIB1 PE=2 SV=1	I4DNU1_PAPXU Calcium and integrin-binding protein 1 OS=Papilio xuthus GN=RR46_03669 PE=2 SV=1
	Px.04459.Ppt2	brown	1		brown	IPR002472 Palmitoyl protein thioescarleterase IPR029058 Alpha/Beta hydrolase fold	GO:0098599 GO:palmitoyl hydrolase activity	similar to palmitoyl-protein thioescarleterase; K01074 palmitoyl-protein thioescarleterase [EC:3.1.2.22]	PPT2_DROME Lysosomal thioescarleterase PPT2 homolog OS=Drosophila melanogascarleter GN=Ppt2 PE=2 SV=1	A0A194PZU0_PAPXU Lysosomal thioescarleterase PPT2-like OS=Papilio xuthus GN=RR46_03705 PE=4 SV=1
	Px.04460.l(2)k09022	brown	1	brown		IPR011989 Armadillo-like helical IPR012954 BP28, C-terminal domain IPR016024 Armadillo-type fold IPR022125 U3 small nucleolar RNA-associated protein 10	GO:0005488 GO:binding	bap28; K14550 U3 small nucleolar RNA-associated protein 10	HEAT1_HUMAN HEAT repeat-containing protein 1 OS=Homo sapiens GN=HEATR1 PE=1 SV=3	A0A194Q0N3_PAPXU Uncharacterized protein OS=Papilio xuthus GN=RR46_03706 PE=4 SV=1
	Px.04493.shd	brown	1	brown		IPR001128 Cytochrome P450	GO:0005506 GO:iron ion binding GO:0016705 GO:oxidoreductase activity, acting on paired donors, with incorporation or reduction of molecular oxygen GO:0020037 GO:heme binding GO:0055114 GO:oxidation-reduction process	similar to cytochrome P450 monooxygenase; K10723 ecdysone 20-monooxygenase [EC:1.14.99.22]	CP314_DROME Ecdysone 20-monooxygenase OS=Drosophila melanogascarleter GN=shd PE=1 SV=3	A0A194Q2Z0_PAPXU Ecdysone 20-monooxygenase OS=Papilio xuthus GN=RR46_03734 PE=4 SV=1
	Px.04631.crol	brown	1	brown		IPR007087 Zinc finger, C2H2 IPR013087 Zinc finger C2H2-type/integrase DNA-binding domain IPR015880 Zinc finger, C2H2-like	GO:0003676 GO:nucleic acid binding GO:0046872 GO:metal ion binding	Zfp26, RGD1565847; zinc finger protein 26; K09228 KRAB domain-containing zinc finger protein	ZFP26_MOUSE Zinc finger protein 26 OS=Mus musculus GN=Zfp26 PE=2 SV=2	A0A194Q1P7_PAPXU Zinc finger protein 26 OS=Papilio xuthus GN=RR46_03867 PE=4 SV=1
	Px.04636.CAH2	brown	1	brown		IPR001148 Alpha carbonic anhydrase	-	cah-5; Carbonic AnHydrase family member (cah-5); K01674 carbonic anhydrase [EC:4.2.1.1]	CAH5_CAEEL Putative carbonic anhydrase 5 OS=Caenorhabditis elegans GN=cah-5 PE=3 SV=3	A0A194Q7X0_PAPXU Putative carbonic anhydrase 5 OS=Papilio xuthus GN=RR46_03870 PE=4 SV=1
	Px.04733.cib	brown	1		brown	IPR001152 Beta-thymosin	GO:0003785 GO:actin monomer binding GO:0007015 GO:actin filament organization	TMSB4X; thymosin beta 4, X-linked; K05764 thymosin, beta 4	TYB_CAEEL Thymosin beta OS=Caenorhabditis elegans GN=tth-1 PE=1 SV=2	A0A194QHT7_PAPXU Uncharacterized protein OS=Papilio xuthus GN=RR46_03955 PE=4 SV=1
	Px.04740.Vps13	brown	1	brown		IPR009543 Vacuolar protein sorting-associated protein 13, SHR-binding domain IPR026854 Vacuolar protein sorting-associated protein 13, N-terminal domain IPR031642 VPS13, repeated coiled region IPR031646 Vacuolar protein sorting-associated protein 13, second N-terminal domain	-	-	VP13A_HUMAN Vacuolar protein sorting-associated protein 13A OS=Homo sapiens GN=VPS13A PE=1 SV=2	A0A194QJN4_PAPXU Vacuolar protein sorting-associated protein 13A OS=Papilio xuthus GN=RR46_03962 PE=4 SV=1
	Px.04800.unknow	brown	1		brown	-	-	-	-	A0A194QNV8_PAPXU Uncharacterized protein OS=Papilio xuthus GN=RR46_04003 PE=4 SV=1
	Px.04861.CG17664	brown	1	brown		IPR000425 Major intrinsic protein IPR023271 Aquaporin-like	GO:0005215 GO:transporter activity GO:0006810 GO:transport GO:0016020 GO:membrownane	CG17664 gene product from transcript CG17664-RA; K09884 aquaporin rerated protein, invertebrownate	MIP_LITPI Lens fiber major intrinsic protein OS=Lithobates pipiens PE=1 SV=1	A0A194QHF6_PAPXU Lens fiber major intrinsic protein OS=Papilio xuthus GN=RR46_04058 PE=3 SV=1
	Px.04867.unknow	brown	1	brown		-	-	-	-	A0A194QHC5_PAPXU Uncharacterized protein OS=Papilio xuthus GN=RR46_04064 PE=4 SV=1
	Px.04937.unknow	brown	1		brown	-	-	-	-	A0A194QNB9_PAPXU Uncharacterized protein OS=Papilio xuthus GN=RR46_04097 PE=4 SV=1
	Px.05112.Osi17	brown	1		brown	IPR006631 Protein of unknown function DM4/12 IPR012464 Protein of unknown function DUF1676	-	similar to CG1147-PA; K04209 neuropeptide Y receptor, invertebrownate	-	A0A194QDJ9_PAPXU Uncharacterized protein OS=Papilio xuthus GN=RR46_04235 PE=4 SV=1
	Px.05189.Det	brown	1		brown	IPR001370 BIR repeat	-	hypothetical protein ; K08731 baculoviral IAP repeat-containing 5	BIRC5_CANLF Baculoviral IAP repeat-containing protein 5 OS=Canis lupus familiaris GN=BIRC5 PE=2 SV=2	A0A194QE40_PAPXU Baculoviral IAP repeat-containing protein 5 OS=Papilio xuthus GN=RR46_04301 PE=4 SV=1
	Px.05207.CG15525	brown	1		brown	IPR013169 mRNA splicing factor, Cwf18	-	coiled-coil domain-containing protein 12-like; K12871 coiled-coil domain-containing protein 12	CCD12_MOUSE Coiled-coil domain-containing protein 12 OS=Mus musculus GN=Ccdc12 PE=1 SV=2	A0A194QFI2_PAPXU Coiled-coil domain-containing protein 12 OS=Papilio xuthus GN=RR46_04317 PE=4 SV=1
	Px.05268.CG34117	brown	1		brown	-	-	putative RNA-binding protein Luc7-like 2-like; K13212 RNA-binding protein Luc7-like 2	FMC1_RAT Protein FMC1 homolog OS=Rattus norvegicus GN=Fmc1 PE=3 SV=1	A0A194QE53_PAPXU UPF0562 protein C7orf55-like OS=Papilio xuthus GN=RR46_04369 PE=4 SV=1
	Px.05273.rols	brown	1	brown		-	-	-	-	A0A194QE57_PAPXU Uncharacterized protein OS=Papilio xuthus GN=RR46_04374 PE=4 SV=1
	Px.05487.unknow	brown	1	brown		-	-	Syx1A; syntaxin 1A; K04560 syntaxin 1A	-	A0A194PM18_PAPXU Uncharacterized protein OS=Papilio xuthus GN=RR46_04549 PE=4 SV=1
	Px.05550.CG2004	brown	1		brown	IPR001254 Serine proteases, trypsin domain IPR004119 Protein of unknown function DUF227 IPR009003 Peptidase S1, PA clan IPR011009 Protein kinase-like domain IPR015897 CHK kinase-like	GO:0004252 GO:serine-type endopeptidase activity GO:0006508 GO:proteolysis	-	-	A0A194Q0V2_PAPXU Uncharacterized protein OS=Papilio xuthus GN=RR46_04597 PE=4 SV=1
	Px.05633.CG33170	brown	1		brown	IPR027854 Protein of unknown function DUF4535	-	-	-	A0A194Q5M2_PAPXU Uncharacterized protein OS=Papilio xuthus GN=RR46_04668 PE=4 SV=1
	Px.05696.unknow	brown	1		brown	-	-	-	-	A0A194Q2E6_PAPXU Uncharacterized protein OS=Papilio xuthus GN=RR46_04716 PE=4 SV=1
	Px.05697.CG11160	brown	1		brown	-	-	GD11032 gene product from transcript GD11032-RA; K11848 ubiquitin carboxyl-terminal hydrolase 20/33 [EC:3.1.2.15]	MscarletAA_DROME Protein mscarleta, isoform A OS=Drosophila melanogascarleter GN=mscarleta PE=2 SV=3	A0A194Q325_PAPXU Protein mscarleta, isoform A OS=Papilio xuthus GN=RR46_04717 PE=4 SV=1
	Px.05754.CG7458	brown	1	brown		IPR011701 Major facilitator superfamily IPR020846 Major facilitator superfamily domain	GO:0016021 GO:integral component of membrownane GO:0055085 GO:transmembrownane transport	similar to GA18316-PA; K08202 MFS transporter, OCT family, solute carrier family 22 (organic cation transporter), member 5	S22A3_RAT Solute carrier family 22 member 3 OS=Rattus norvegicus GN=Slc22a3 PE=2 SV=1	A0A194Q456_PAPXU Solute carrier family 22 member 3 OS=Papilio xuthus GN=RR46_04768 PE=4 SV=1
	Px.05787.Tfb5	brown	1		brown	IPR009400 TFIIH subunit TTDA/Tfb5	GO:0000439 GO:core TFIIH complex GO:0006289 GO:nucleotide-excision repair GO:0006355 GO:regulation of transcription, DNA-templated	GL26481 gene product from transcript GL26481-RA; K10845 TFIIH basal transcription factor complex TTD-A subunit	TF2H5_CHICK General transcription factor IIH subunit 5 OS=Gallus gallus GN=GTF2H5 PE=3 SV=1	A0A194RMS3_PAPMA General transcription factor IIH subunit 5 OS=Papilio machaon GN=RR48_10574 PE=4 SV=1
	Px.05936.CG6726	brown	1		brown	IPR002933 Peptidase M20 IPR011650 Peptidase M20, dimerisation domain	GO:0008152 GO:metabolic process GO:0016787 GO:hydrolase activity	aminoacylase-1-like; K14677 aminoacylase [EC:3.5.1.14]	ACY1_MOUSE Aminoacylase-1 OS=Mus musculus GN=Acy1 PE=1 SV=1	A0A194PTR5_PAPXU Aminoacylase OS=Papilio xuthus GN=RR46_04931 PE=3 SV=1
	Px.05954.Dpy.30L2	brown	1		brown	IPR007858 Dpy-30 motif	-	hiscarletone H1-I-1, putative; K14965 protein dpy-30	DPY30_MOUSE Protein dpy-30 homolog OS=Mus musculus GN=Dpy30 PE=1 SV=1	A0A194PV06_PAPXU Protein dpy-30-like OS=Papilio xuthus GN=RR46_04948 PE=4 SV=1
	Px.05988.Ent1	brown	1		brown	IPR002259 Equilibrownative nucleoside transporter IPR020846 Major facilitator superfamily domain	GO:0005337 GO:nucleoside transmembrownane transporter activity GO:0006810 GO:transport GO:0016021 GO:integral component of membrownane	similar to CG11907-PA, isoform A; K15014 solute carrier family 29 (equilibrownative nucleoside transporter), member 1/2/3	S29A1_RAT Equilibrownative nucleoside transporter 1 OS=Rattus norvegicus GN=Slc29a1 PE=1 SV=3	A0A194Q0B4_PAPXU Equilibrownative nucleoside transporter 1 OS=Papilio xuthus GN=RR46_04980 PE=4 SV=1
	Px.06106.Cyp4g15	brown	1		brown	IPR001128 Cytochrome P450 IPR002401 Cytochrome P450, E-class, group I	GO:0005506 GO:iron ion binding GO:0016705 GO:oxidoreductase activity, acting on paired donors, with incorporation or reduction of molecular oxygen GO:0020037 GO:heme binding GO:0055114 GO:oxidation-reduction process	cytochrome P450 4g15; K15001 cytochrome P450, family 4 [EC:1.14.-.-]	C4G15_DROME Cytochrome P450 4g15 OS=Drosophila melanogascarleter GN=Cyp4g15 PE=2 SV=1	A0A194QA50_PAPXU Cytochrome P450 4g15 OS=Papilio xuthus GN=RR46_05079 PE=3 SV=1
	Px.06345.dp	brown	1	brown		IPR000742 EGF-like domain IPR001007 VWFC domain IPR001791 Laminin G domain IPR001881 EGF-like calcium-binding domain IPR009030 Growth factor receptor cyscarleteine-rich domain IPR013320 Concanavalin A-like lectin/glucanase domain IPR023413 Green fluorescent protein-like IPR024731 EGF domain	GO:0005509 GO:calcium ion binding GO:0005515 GO:protein binding	hypothetical protein ; K06826 nidogen (entactin)	NELL2_XENTR Protein kinase C-binding protein NELL2 OS=Xenopus tropicalis GN=nell2 PE=2 SV=1	A0A194Q644_PAPXU Protein kinase C-binding protein NELL2 OS=Papilio xuthus GN=RR46_05273 PE=4 SV=1
	Px.06526.CG5455	brown	1		brown	IPR029058 Alpha/Beta hydrolase fold	-	-	SRAC1_BOVIN Protein SERAC1 OS=Bos taurus GN=SERAC1 PE=2 SV=1	A0A194Q1P6_PAPXU Protein SERAC1 OS=Papilio xuthus GN=RR46_05432 PE=4 SV=1
	Px.06570.Amy.p	brown	1		brown	IPR006046 Alpha amylase IPR006047 Glycosyl hydrolase, family 13, catalytic domain IPR006048 Alpha-amylase/brownanching enzyme, C-terminal all beta IPR013780 Glycosyl hydrolase, all-beta IPR013781 Glycoside hydrolase, catalytic domain IPR017853 Glycoside hydrolase superfamily IPR031319 Alpha-amylase, C-terminal domain	GO:0003824 GO:catalytic activity GO:0005975 GO:carbohydrate metabolic process GO:0043169 GO:cation binding	AGAP002317-PA; K01176 alpha-amylase [EC:3.2.1.1]	AMY1_DROAN Alpha-amylase 1 OS=Drosophila ananassae GN=Amy35 PE=3 SV=3	A0A194Q160_PAPXU Alpha-amylase OS=Papilio xuthus GN=RR46_05475 PE=3 SV=1
	Px.06571.CG33143	brown	1	brown		IPR003961 Fibrownonectin type III IPR013783 Immunoglobulin-like fold IPR032073 Fibrownonectin type III domain-containing protein 5, C-terminal domain	GO:0005515 GO:protein binding	-	FNDC5_DANRE Fibrownonectin type III domain-containing protein 5 OS=Danio rerio GN=fndc5 PE=3 SV=1	A0A194Q132_PAPXU Fibrownonectin type III domain-containing protein 5 OS=Papilio xuthus GN=RR46_05476 PE=4 SV=1
	Px.06725.CG17996	brown	1		brown	IPR013892 Cytochrome c oxidase biogenesis protein Cmc1-like	-	-	COXM1_HUMAN COX assembly mitochondrial protein homolog OS=Homo sapiens GN=CMC1 PE=1 SV=1	A0A194PUA4_PAPXU COX assembly mitochondrial protein-like OS=Papilio xuthus GN=RR46_05608 PE=4 SV=1
	Px.06829.Sodh.2	brown	1		brown	IPR011032 GroES-like IPR013149 Alcohol dehydrogenase, C-terminal IPR013154 Alcohol dehydrogenase, N-terminal IPR016040 NAD(P)-binding domain IPR020843 Polyketide synthase, enoylreductase domain	GO:0016491 GO:oxidoreductase activity GO:0055114 GO:oxidation-reduction process	alcohol dehydrogenase ; K00008 L-iditol 2-dehydrogenase [EC:1.1.1.14]	DHSO_BOVIN Sorbitol dehydrogenase OS=Bos taurus GN=SORD PE=2 SV=3	A0A194PUJ4_PAPXU Sorbitol dehydrogenase OS=Papilio xuthus GN=RR46_05693 PE=3 SV=1
	Px.06841.unknow	brown	1		brown	-	-	-	-	A0A194PVR8_PAPXU Uncharacterized protein OS=Papilio xuthus GN=RR46_05705 PE=4 SV=1
	Px.06877.unknow	brown	1	brown		IPR001784 Bunyavirus nucleocapsid (N) protein	GO:0019013 GO:viral nucleocapsid	-	-	A0A194PUX1_PAPXU Uncharacterized protein OS=Papilio xuthus GN=RR46_05734 PE=4 SV=1
	Px.06951.CG31731	brown	1	brown		-	-	similar to ENSANGP00000009155; K05643 ATP-binding cassette, subfamily A (ABC1), member 3	ABCAH_RAT ATP-binding cassette sub-family A member 17 OS=Rattus norvegicus GN=Abca17 PE=2 SV=1	A0A194PMJ9_PAPXU ATP-binding cassette sub-family A member 12 OS=Papilio xuthus GN=RR46_05799 PE=4 SV=1
	Px.06960.unknow	brown	1		brown	-	-	-	-	A0A194PTU1_PAPXU Uncharacterized protein OS=Papilio xuthus GN=RR46_05807 PE=4 SV=1
	Px.07087.uzip	brown	1	brown		IPR023307 Aerolysin-like toxin, beta complex domain	-	-	UZIP_DROME Protein unzipped OS=Drosophila melanogascarleter GN=uzip PE=1 SV=2	A0A194PMX8_PAPXU Protein unzipped OS=Papilio xuthus GN=RR46_05924 PE=4 SV=1
	Px.07180.CG17323	brown	1		brown	IPR002213 UDP-glucuronosyl/UDP-glucosyltransferase	GO:0008152 GO:metabolic process GO:0016758 GO:transferase activity, transferring hexosyl groups	glucosyl/glucuronosyl transferases ; K00699 glucuronosyltransferase [EC:2.4.1.17]	UDB19_MACFA UDP-glucuronosyltransferase 2B19 OS=Macaca fascicularis GN=UGT2B19 PE=1 SV=1	A0A194Q839_PAPXU UDP-glucuronosyltransferase 2B19 OS=Papilio xuthus GN=RR46_06003 PE=3 SV=1
	Px.07193.Pdh	brown	1		brown	IPR002347 Short-chain dehydrogenase/reductase SDR IPR016040 NAD(P)-binding domain	-	NV10165; similar to ENSANGP00000013280; K00069 15-hydroxyproscarletaglandin dehydrogenase (NAD) [EC:1.1.1.141]	PGDH_MACFA 15-hydroxyproscarletaglandin dehydrogenase [NAD(+)] OS=Macaca fascicularis GN=HPGD PE=2 SV=1	A0A194Q865_PAPXU 15-hydroxyproscarletaglandin dehydrogenase [NAD+] OS=Papilio xuthus GN=RR46_06014 PE=4 SV=1
	Px.07337.unknow	brown	1		brown	IPR028159 RPA-interacting protein, C-terminal domain	-	-	RIP_RAT RPA-interacting protein OS=Rattus norvegicus GN=Rpain PE=2 SV=2	A0A194QED4_PAPXU RPA-interacting protein OS=Papilio xuthus GN=RR46_06122 PE=4 SV=1
	Px.07524.unknow	brown	1		brown	-	-	-	-	A0A194QC65_PAPXU Uncharacterized protein OS=Papilio xuthus GN=RR46_06286 PE=4 SV=1
	Px.07556.NELF.A	brown	1	brown		-	-	Negative elongation factor A, putative; K15179 negative elongation factor A	NELFA_MOUSE Negative elongation factor A OS=Mus musculus GN=Nelfa PE=1 SV=1	A0A194QCK8_PAPXU Negative elongation factor A OS=Papilio xuthus GN=RR46_06312 PE=4 SV=1
	Px.07607.unknow	brown	1		brown	-	-	-	-	A0A194QCQ8_PAPXU Uncharacterized protein OS=Papilio xuthus GN=RR46_06360 PE=4 SV=1
	Px.07616.Hil	brown	1	brown		IPR001781 Zinc finger, LIM-type	GO:0008270 GO:zinc ion binding	6.t00038; hypothetical protein; K13977 LIM domain-containing protein	HIL_DROME Hillarin OS=Drosophila melanogascarleter GN=Hil PE=1 SV=1	A0A194QCL7_PAPXU LIM domain-containing protein D OS=Papilio xuthus GN=RR46_06368 PE=4 SV=1
	Px.07777.unknow	brown	1	brown		-	-	-	-	A0A194QEH1_PAPXU Uncharacterized protein OS=Papilio xuthus GN=RR46_06501 PE=4 SV=1
	Px.07798.CG40470	brown	1	brown		IPR014782 Peptidase M1, membrownane alanine aminopeptidase, N-terminal IPR024571 ERAP1-like C-terminal domain	GO:0008237 GO:metallopeptidase activity GO:0008270 GO:zinc ion binding	Aminopeptidase N precursor, putative (EC:3.4.11.2); K11140 aminopeptidase N [EC:3.4.11.2]	ERAP2_HUMAN Endoplasmic reticulum aminopeptidase 2 OS=Homo sapiens GN=ERAP2 PE=1 SV=2	A0A194QIT7_PAPXU Endoplasmic reticulum aminopeptidase 2 OS=Papilio xuthus GN=RR46_06522 PE=4 SV=1
	Px.07896.CG6126	brown	1		brown	IPR005828 Major facilitator, sugar transporter-like IPR020846 Major facilitator superfamily domain	GO:0016021 GO:integral component of membrownane GO:0022857 GO:transmembrownane transporter activity GO:0055085 GO:transmembrownane transport	GJ24209 gene product from transcript GJ24209-RA; K08202 MFS transporter, OCT family, solute carrier family 22 (organic cation transporter), member 5	ORCT_DROME Organic cation transporter protein OS=Drosophila melanogascarleter GN=Orct PE=1 SV=1	A0A194PLE2_PAPXU Organic cation transporter protein OS=Papilio xuthus GN=RR46_06598 PE=4 SV=1
	Px.07912.CG13901	brown	1		brown	IPR026224 Protein DPCD	-	-	DPCD_HUMAN Protein DPCD OS=Homo sapiens GN=DPCD PE=1 SV=2	A0A194PLF8_PAPXU Protein DPCD OS=Papilio xuthus GN=RR46_06613 PE=4 SV=1
	Px.07921.unknow	brown	1	brown		IPR008996 Cytokine, IL-1-like	-	-	-	A0A194PLG3_PAPXU Uncharacterized protein OS=Papilio xuthus GN=RR46_06618 PE=4 SV=1
	Px.07922.unknow	brown	1	brown		IPR002209 Fibrownoblascarlet growth factor family IPR008996 Cytokine, IL-1-like	GO:0008083 GO:growth factor activity	-	-	A0A194PMF2_PAPXU Uncharacterized protein OS=Papilio xuthus GN=RR46_06619 PE=4 SV=1
	Px.07934.CG32603	brown	1	brown		-	-	-	PEG3_BOVIN Paternally-expressed gene 3 protein OS=Bos taurus GN=PEG3 PE=2 SV=1	A0A194PLH3_PAPXU Paternally-expressed gene 3 protein OS=Papilio xuthus GN=RR46_06628 PE=4 SV=1
	Px.08065.snk	brown	1		brown	IPR001254 Serine proteases, trypsin domain IPR001314 Peptidase S1A, chymotrypsin family IPR009003 Peptidase S1, PA clan	GO:0004252 GO:serine-type endopeptidase activity GO:0006508 GO:proteolysis	GA19543 gene product from transcript GA19543-RA; K01312 trypsin [EC:3.4.21.4]	SNAK_DROME Serine protease snake OS=Drosophila melanogascarleter GN=snk PE=1 SV=2	A0A194PLU8_PAPXU Serine protease snake OS=Papilio xuthus GN=RR46_06753 PE=3 SV=1
	Px.08123.CG6414	brown	1	brown		IPR002018 Carboxylescarleterase, type B IPR029058 Alpha/Beta hydrolase fold	-	Tcjhe; juvenile hormone escarleterase; K01063 juvenile-hormone escarleterase [EC:3.1.1.59]	Escarlet6_APIME Venom carboxylescarleterase-6 OS=Apis mellifera PE=2 SV=1	A0A194PSX3_PAPXU Carboxylic escarleter hydrolase OS=Papilio xuthus GN=RR46_06797 PE=3 SV=1
	Px.08159.unknow	brown	1	brown		-	-	-	-	A0A194PY71_PAPXU Uncharacterized protein OS=Papilio xuthus GN=RR46_06829 PE=4 SV=1
	Px.08196.CG7546	brown	1	brown		-	-	-	BAG6A_XENLA Large proline-rich protein bag6-A OS=Xenopus laevis GN=Bag6-a PE=2 SV=1	A0A194PRQ3_PAPXU Large proline-rich protein bag6-A OS=Papilio xuthus GN=RR46_06860 PE=4 SV=1
	Px.08206.Socs16D	brown	1	brown		IPR000980 SH2 domain IPR001496 SOCS box domain	GO:0035556 GO:intracellular signal transduction	Socs7; suppressor of cytokine signaling 7; K04700 suppressor of cytokine signaling, invertebrownate	SOCS7_HUMAN Suppressor of cytokine signaling 7 OS=Homo sapiens GN=SOCS7 PE=1 SV=2	A0A194PTQ2_PAPXU Suppressor of cytokine signaling 7 OS=Papilio xuthus GN=RR46_06868 PE=4 SV=1
	Px.08232.gce	brown	1	brown		IPR011598 Myc-type, basic helix-loop-helix (bHLH) domain	GO:0046983 GO:protein dimerization activity	ARNTL2; aryl hydrocarbon receptor nuclear translocator-like 2; K09099 aryl hydrocarbon receptor nuclear translocator-like protein 2	BMAL2_HUMAN Aryl hydrocarbon receptor nuclear translocator-like protein 2 OS=Homo sapiens GN=ARNTL2 PE=1 SV=2	A0A194PTS7_PAPXU Aryl hydrocarbon receptor nuclear translocator-like protein 2 OS=Papilio xuthus GN=RR46_06893 PE=4 SV=1
	Px.08260.unknow	brown	1		brown	-	-	-	-	A0A194PT88_PAPXU Uncharacterized protein OS=Papilio xuthus GN=RR46_06917 PE=4 SV=1
	Px.08262.wus	brown	1		brown	IPR001623 DnaJ domain IPR007829 TM2 domain	-	similar to DNaJ domain (prokaryotic heat shock protein) family member (dnj-8); K09536 DnaJ homolog subfamily C member 16	DJC22_XENTR DnaJ homolog subfamily C member 22 OS=Xenopus tropicalis GN=dnajc22 PE=2 SV=1	A0A194PYF7_PAPXU DnaJ-like subfamily C member 22 OS=Papilio xuthus GN=RR46_06919 PE=4 SV=1
	Px.08326.Cg25C	brown	1	brown		-	-	similar to eukaryotic translation initiation factor 4 gamma, 1; K03260 translation initiation factor 4G	COLA1_HUMAN Collagen alpha-1(XXI) chain OS=Homo sapiens GN=COL21A1 PE=2 SV=1	A0A194Q4V4_PAPXU Collagen alpha-1(XXI) chain OS=Papilio xuthus GN=RR46_06974 PE=4 SV=1
	Px.08353.unknow	brown	1	brown		-	-	-	-	A0A194Q5X6_PAPXU Uncharacterized protein OS=Papilio xuthus GN=RR46_07000 PE=4 SV=1
	Px.08429.unknow	brown	1	brown		-	-	-	-	A0A194Q653_PAPXU Uncharacterized protein (Fragment) OS=Papilio xuthus GN=RR46_07075 PE=4 SV=1
	Px.08633.CG9117	brown	1		brown	IPR001279 Metallo-beta-lactamase	-	metallo-beta-lactamase family protein; K13075 N-acyl homoserine lactone hydrolase [EC:3.1.1.81]	MBLC1_XENLA Metallo-beta-lactamase domain-containing protein 1 OS=Xenopus laevis GN=mblac1 PE=2 SV=2	A0A194PW13_PAPXU Metallo-beta-lactamase domain-containing protein 1 OS=Papilio xuthus GN=RR46_07264 PE=4 SV=1
	Px.08691.dve	brown	1	brown		IPR001356 Homeobox domain IPR009057 Homeodomain-like IPR032392 SATB, ubiquitin-like oligomerisation domain	GO:0003677 GO:DNA binding	-	SATB2_MOUSE DNA-binding protein SATB2 OS=Mus musculus GN=Satb2 PE=1 SV=1	A0A194PW09_PAPXU DNA-binding protein SATB2 OS=Papilio xuthus GN=RR46_07313 PE=4 SV=1
	Px.08709.unknow	brown	1	brown		-	-	-	-	A0A194PW76_PAPXU Uncharacterized protein OS=Papilio xuthus GN=RR46_07324 PE=4 SV=1
	Px.08890.lama	brown	1		brown	IPR007000 Phospholipase B-like	-	WBP11; WW domain binding protein 11; K12866 WW domain-binding protein 11	PLBL_DROME Putative phospholipase B-like lamina ancescarletor OS=Drosophila melanogascarleter GN=lama PE=2 SV=3	A0A194PY88_PAPXU Putative phospholipase B-like lamina ancescarletor OS=Papilio xuthus GN=RR46_07461 PE=4 SV=1
	Px.08927.Ank2	brown	1	brown		IPR002110 Ankyrin repeat IPR020683 Ankyrin repeat-containing domain	GO:0005515 GO:protein binding	Ank; ankyrin; K10380 ankyrin	ANK3_RAT Ankyrin-3 OS=Rattus norvegicus GN=Ank3 PE=1 SV=3	A0A194Q539_PAPXU Ankyrin-2 OS=Papilio xuthus GN=RR46_07492 PE=4 SV=1
	Px.08944.l(2)efl	brown	1		brown	IPR001436 Alpha cryscarletallin/Heat shock protein IPR002068 Alpha cryscarletallin/Hsp20 domain IPR008978 HSP20-like chaperone	-	lethal(2)essential for life protein, l2efl; K09542 cryscarletallin, alpha B	L2EFL_DROME Protein lethal(2)essential for life OS=Drosophila melanogascarleter GN=l(2)efl PE=1 SV=1	A0A194Q5N9_PAPXU Uncharacterized protein OS=Papilio xuthus GN=RR46_07508 PE=3 SV=1
	Px.08961.CG32354	brown	1		brown	IPR002350 Kazal domain	GO:0005515 GO:protein binding	agrin-like; K06254 agrin	AGRIN_MOUSE Agrin OS=Mus musculus GN=Agrn PE=1 SV=1	A0A194Q6Q4_PAPXU Agrin OS=Papilio xuthus GN=RR46_07524 PE=4 SV=1
	Px.09126.Cg25C	brown	1	brown		IPR001791 Laminin G domain IPR008160 Collagen triple helix repeat IPR013320 Concanavalin A-like lectin/glucanase domain	-	collagen alpha-2(IV) chain-like; K08131 collagen, type IX, alpha	COLA1_XENLA Collagen alpha-1(XXI) chain OS=Xenopus laevis GN=col21a1 PE=2 SV=1	A0A194Q754_PAPXU Collagen alpha-1(XXI) chain OS=Papilio xuthus GN=RR46_07669 PE=4 SV=1
	Px.09243.unknow	brown	1		brown	-	-	-	-	A0A194QGC7_PAPXU Uncharacterized protein OS=Papilio xuthus GN=RR46_07769 PE=4 SV=1
	Px.09248.Fpps	brown	1		brown	IPR000092 Polyprenyl synthetase IPR008949 Isoprenoid synthase domain	GO:0008299 GO:isoprenoid biosynthetic process	farnesyl-pyrophosphate synthetase; K00787 farnesyl diphosphate synthase [EC:2.5.1.1 2.5.1.10]	FPPS1_LUPAL Farnesyl pyrophosphate synthase 1 OS=Lupinus albus GN=FPS1 PE=2 SV=1	A0A194QGD2_PAPXU Farnesyl pyrophosphate synthase 1 OS=Papilio xuthus GN=RR46_07774 PE=3 SV=1
	Px.09343.Lcp65Ad	brown	1	brown		IPR000618 Insect cuticle protein	GO:0042302 GO:scarletructural conscarletituent of cuticle	-	CU03_LONON Cuticle protein 3 OS=Lonomia obliqua PE=1 SV=2	A0A194QF48_PAPXU Cuticle protein 3 OS=Papilio xuthus GN=RR46_07866 PE=4 SV=1
	Px.09360.CG17374	brown	1		brown	IPR001031 Thioescarleterase IPR001227 Acyl transferase domain IPR011032 GroES-like IPR014030 Beta-ketoacyl synthase, N-terminal IPR014031 Beta-ketoacyl synthase, C-terminal IPR014043 Acyl transferase IPR016035 Acyl transferase/acyl hydrolase/lysophospholipase IPR016036 Malonyl-CoA ACP transacylase, ACP-binding IPR016039 Thiolase-like IPR016040 NAD(P)-binding domain IPR020801 Polyketide synthase, …	GO:0003824 GO:catalytic activity GO:0008152 GO:metabolic process GO:0009058 GO:biosynthetic process GO:0016491 GO:oxidoreductase activity GO:0016740 GO:transferase activity GO:0016788 GO:hydrolase activity, acting on escarleter bonds	fatty acid synthase ; K00665 fatty acid synthase, animal type [EC:2.3.1.85]	FAS_MOUSE Fatty acid synthase OS=Mus musculus GN=Fasn PE=1 SV=2	A0A194QF04_PAPXU Fatty acid synthase OS=Papilio xuthus GN=RR46_07882 PE=4 SV=1
	Px.09433.unknow	brown	1		brown	IPR008037 Pacifascarletin domain	GO:0030414 GO:peptidase inhibitor activity	-	SGP1_SCHGR Serine protease inhibitor I/II OS=Schiscarletocerca gregaria PE=1 SV=1	A0A194QFD2_PAPXU Pacifascarletin-like protease inhibitor cvp4 OS=Papilio xuthus GN=RR46_07951 PE=3 SV=1
	Px.09441.Pgi	brown	1		brown	IPR001672 Phosphoglucose isomerase (PGI)	GO:0004347 GO:glucose-6-phosphate isomerase activity GO:0006094 GO:gluconeogenesis GO:0006096 GO:glycolytic process	Pgi, NV16157; glucose-6-phosphate isomerase (EC:5.3.1.9); K01810 glucose-6-phosphate isomerase [EC:5.3.1.9]	G6PI_DROYA Glucose-6-phosphate isomerase OS=Drosophila yakuba GN=Pgi PE=3 SV=1	A0A194QGY5_PAPXU Glucose-6-phosphate isomerase OS=Papilio xuthus GN=RR46_07959 PE=3 SV=1
	Px.09472.pyx	brown	1		brown	IPR005821 Ion transport domain IPR020683 Ankyrin repeat-containing domain	GO:0005216 GO:ion channel activity GO:0006811 GO:ion transport GO:0016020 GO:membrownane GO:0055085 GO:transmembrownane transport	trpa1a, ANKTM1, trpa1; transient receptor potential cation channel, subfamily A, member 1a; K04984 transient receptor potential cation channel subfamily A member 1	PYX_DROME Transient receptor potential channel pyrexia OS=Drosophila melanogascarleter GN=pyx PE=2 SV=2	A0A194QLB3_PAPXU Transient receptor potential channel pyrexia OS=Papilio xuthus GN=RR46_07990 PE=3 SV=1
	Px.09492.CG31549	brown	1		brown	IPR002347 Short-chain dehydrogenase/reductase SDR IPR016040 NAD(P)-binding domain	-	hypothetical protein ; K00079 carbonyl reductase (NADPH) [EC:1.1.1.184]	Cbrown1_PIG Carbonyl reductase [NADPH] 1 OS=Sus scrofa GN=Cbrown1 PE=1 SV=3	A0A194QFC8_PAPXU Carbonyl reductase [NADPH] 1 OS=Papilio xuthus GN=RR46_08007 PE=4 SV=1
	Px.09521.CG9796	brown	1		brown	IPR004911 Gamma interferon inducible lysosomal thiol reductase GILT IPR012336 Thioredoxin-like fold	-	NV10627; similar to GA22042-PA; K08059 interferon, gamma-inducible protein 30	GILT1_DROME GILT-like protein 1 OS=Drosophila melanogascarleter GN=GILT1 PE=2 SV=1	A0A194Q9Q4_PAPXU Gamma-interferon-inducible lysosomal thiol reductase OS=Papilio xuthus GN=RR46_08035 PE=4 SV=1
	Px.09609.CG34340	brown	1		brown	IPR001356 Homeobox domain IPR003654 OAR domain IPR009057 Homeodomain-like	GO:0003677 GO:DNA binding	similar to paired box protein; K09330 paired mesoderm homeobox protein 2	DRGX_MOUSE Dorsal root ganglia homeobox protein OS=Mus musculus GN=Drgx PE=1 SV=2	A0A194QFU0_PAPXU Dorsal root ganglia homeobox protein OS=Papilio xuthus GN=RR46_08113 PE=3 SV=1
	Px.09669.escl	brown	1		brown	IPR001680 WD40 repeat IPR015943 WD40/YVTN repeat-like-containing domain IPR017986 WD40-repeat-containing domain	GO:0005515 GO:protein binding	Polycomb protein esc, putative; K11462 polycomb protein EED	EEDA_XENLA Polycomb protein eed-A OS=Xenopus laevis GN=eed-a PE=1 SV=1	A0A194QA22_PAPXU Polycomb protein eed-A OS=Papilio xuthus GN=RR46_08170 PE=4 SV=1
	Px.09670.unknow	brown	1	brown		-	-	-	-	A0A194QAB5_PAPXU Uncharacterized protein OS=Papilio xuthus GN=RR46_08171 PE=4 SV=1
	Px.09720.unknow	brown	1	brown		IPR000885 Fibrownillar collagen, C-terminal IPR008160 Collagen triple helix repeat	GO:0005201 GO:extracellular matrix scarletructural conscarletituent	similar to Tubulin tyrosine ligase-like protein 2 (Tescarletis-specific protein NYD-TSPG); K06236 collagen, type I/II/III/V/XI, alpha	CO1A2_MOUSE Collagen alpha-2(I) chain OS=Mus musculus GN=Col1a2 PE=1 SV=2	A0A194QG41_PAPXU Collagen alpha-1(II) chain OS=Papilio xuthus GN=RR46_08213 PE=4 SV=1
	Px.09785.CG3777	brown	1	brown		-	-	-	-	A0A194PFP4_PAPXU Uncharacterized protein OS=Papilio xuthus GN=RR46_08274 PE=4 SV=1
	Px.09838.unknow	brown	1		brown	-	-	-	-	A0A194PLB7_PAPXU Uncharacterized protein OS=Papilio xuthus GN=RR46_08326 PE=4 SV=1
	Px.09853.CG6752	brown	1	brown		IPR003877 SPRY domain IPR013320 Concanavalin A-like lectin/glucanase domain	GO:0005515 GO:protein binding	Cbrown-unc-68; C. browniggsae Cbrown-UNC-68 protein; K05327 ryanodine receptor, invertebrownate	RSPRY_PONAB RING finger and SPRY domain-containing protein 1 OS=Pongo abelii GN=RSPRY1 PE=2 SV=1	A0A194PLC7_PAPXU RING finger and SPRY domain-containing protein 1 OS=Papilio xuthus GN=RR46_08336 PE=4 SV=1
	Px.09868.Vha100.2	brown	1	brown		IPR002490 V-type ATPase, V0 complex, 116kDa subunit family	GO:0015078 GO:hydrogen ion transmembrownane transporter activity GO:0015991 GO:ATP hydrolysis coupled proton transport GO:0033179 GO:proton-transporting V-type ATPase, V0 domain	GI24258 gene product from transcript GI24258-RA; K02154 V-type H+-transporting ATPase subunit I [EC:3.6.3.14]	VPP1_PONAB V-type proton ATPase 116 kDa subunit a isoform 1 OS=Pongo abelii GN=ATP6V0A1 PE=2 SV=1	A0A194PGT7_PAPXU V-type proton ATPase subunit a OS=Papilio xuthus GN=RR46_08345 PE=3 SV=1
	Px.09869.CG8830	brown	1	brown		IPR001394 Peptidase C19, ubiquitin carboxyl-terminal hydrolase	GO:0016579 GO:protein deubiquitination GO:0036459 GO:thiol-dependent ubiquitinyl hydrolase activity	ubiquitin specific protease ; K11854 ubiquitin carboxyl-terminal hydrolase 35/38 [EC:3.1.2.15]	UBP46_RAT Ubiquitin carboxyl-terminal hydrolase 46 OS=Rattus norvegicus GN=Usp46 PE=1 SV=2	A0A194PLD9_PAPXU Ubiquitin carboxyl-terminal hydrolase 46 OS=Papilio xuthus GN=RR46_08346 PE=3 SV=1
	Px.09896.Mdr49	brown	1	brown		IPR003439 ABC transporter-like IPR003593 AAA+ ATPase domain IPR011527 ABC transporter type 1, transmembrownane domain IPR027417 P-loop containing nucleoside triphosphate hydrolase	GO:0005524 GO:ATP binding GO:0006810 GO:transport GO:0016021 GO:integral component of membrownane GO:0016887 GO:ATPase activity GO:0042626 GO:ATPase activity, coupled to transmembrownane movement of subscarletances GO:0055085 GO:transmembrownane transport	ATP-binding cassette transporter ; K05658 ATP-binding cassette, subfamily B (MDR/TAP), member 1	MDR49_DROME Multidrug resiscarletance protein homolog 49 OS=Drosophila melanogascarleter GN=Mdr49 PE=2 SV=2	A0A194PLG2_PAPXU Multidrug resiscarletance protein-like 49 OS=Papilio xuthus GN=RR46_08371 PE=4 SV=1
	Px.09917.ftz.f1	brown	1	brown		IPR000536 Nuclear hormone receptor, ligand-binding domain IPR001628 Zinc finger, nuclear hormone receptor-type IPR013088 Zinc finger, NHR/GATA-type	GO:0003700 GO:transcription factor activity, sequence-specific DNA binding GO:0005634 GO:nucleus GO:0006355 GO:regulation of transcription, DNA-templated GO:0008270 GO:zinc ion binding GO:0043401 GO:scarleteroid hormone mediated signaling pathway GO:0043565 GO:sequence-specific DNA binding	nuclear hormone receptor ftz-f1 (ftz-f1 alpha) ; K08705 nuclear receptor subfamily 5 group A member 3	FTZF1_BOMMO Nuclear hormone receptor FTZ-F1 OS=Bombyx mori GN=FTZ-F1 PE=1 SV=2	A0A194PFA4_PAPXU Nuclear hormone receptor FTZ-F1 OS=Papilio xuthus GN=RR46_08388 PE=4 SV=1
	Px.10037.unknow	brown	1	brown		-	-	similar to hypoxia-inducible factor 1 alpha; K08268 hypoxia-inducible factor 1 alpha	-	A0A194Q7S6_PAPXU Uncharacterized protein OS=Papilio xuthus GN=RR46_08481 PE=4 SV=1
	Px.10086.unknow	brown	1		brown	-	-	-	-	A0A194QDE6_PAPXU Uncharacterized protein OS=Papilio xuthus GN=RR46_08518 PE=4 SV=1
	Px.10216.unknow	brown	1		brown	-	-	-	-	A0A194Q7T3_PAPXU Uncharacterized protein OS=Papilio xuthus GN=RR46_08634 PE=4 SV=1
	Px.10222.CG14650	brown	1	brown		IPR001623 DnaJ domain IPR032843 Cleavage inducing molecular chaperone, Jiv	-	NV18298; similar to GA13147-PA; K09534 DnaJ homolog subfamily C member 14	DJC14_MOUSE DnaJ homolog subfamily C member 14 OS=Mus musculus GN=Dnajc14 PE=2 SV=2	A0A194Q7V4_PAPXU DnaJ-like subfamily C member 14 OS=Papilio xuthus GN=RR46_08640 PE=4 SV=1
	Px.10231.CG9973	brown	1	brown		IPR002857 Zinc finger, CXXC-type	GO:0003677 GO:DNA binding GO:0008270 GO:zinc ion binding	TET1; tet oncogene 1; K13097 methylcytosine dioxygenase [EC:1.14.11.-]	DMAD_DROME DNA N6-methyl adenine demethylase OS=Drosophila melanogascarleter GN=Tet PE=1 SV=1	A0A194QDS8_PAPXU Methylcytosine dioxygenase TET1 OS=Papilio xuthus GN=RR46_08648 PE=4 SV=1
	Px.10444.CG32645	brown	1	brown		IPR002656 Acyltransferase 3 IPR006621 Nose resiscarletant-to-fluoxetine protein, N-terminal	GO:0016747 GO:transferase activity, transferring acyl groups other than amino-acyl groups	CG33337 gene product from transcript CG33337-RA (EC:2.3.1.-); K00680 [EC:2.3.1.-]	NRF6_CAEEL Nose resiscarletant to fluoxetine protein 6 OS=Caenorhabditis elegans GN=nrf-6 PE=1 SV=3	A0A194PPV0_PAPXU Nose resiscarletant to fluoxetine protein 6 OS=Papilio xuthus GN=RR46_08801 PE=4 SV=1
	Px.10465.inx7	brown	1	brown		IPR000990 Innexin	GO:0005921 GO:gap junction	-	INX7_DROME Innexin inx7 OS=Drosophila melanogascarleter GN=Inx7 PE=2 SV=1	A0A194PW50_PAPXU Innexin OS=Papilio xuthus GN=inx PE=3 SV=1
	Px.10905.CG9619	brown	1		brown	IPR005036 CBM21 (carbohydrate binding type-21) domain	GO:0005515 GO:protein binding	GH14417 gene product from transcript GH14417-RA; K07189 protein phosphatase 1, regulatory (inhibitor) subunit 3	GBS76_DROME Glycogen-binding subunit 76A OS=Drosophila melanogascarleter GN=Gbs-76A PE=1 SV=1	A0A194PWC3_PAPXU CBM21 domain-containing protein CG9619 OS=Papilio xuthus GN=RR46_09210 PE=4 SV=1
	Px.10991.Nmdar2	brown	1	brown		IPR001320 Ionotropic glutamate receptor IPR001508 Ionotropic glutamate receptor, metazoa IPR001828 Receptor, ligand binding region IPR019594 Ionotropic glutamate receptor, L-glutamate and glycine-binding domain IPR028082 Periplasmic binding protein-like I	GO:0004872 GO:receptor activity GO:0004970 GO:ionotropic glutamate receptor activity GO:0005216 GO:ion channel activity GO:0005234 GO:extracellular-glutamate-gated ion channel activity GO:0006811 GO:ion transport GO:0016020 GO:membrownane	similar to CG33513-PC, isoform C; K05314 glutamate receptor, ionotropic, N-methyl-D-aspartate 2, invertebrownate	NMDE2_CANLF Glutamate receptor ionotropic, NMDA 2B OS=Canis lupus familiaris GN=GRIN2B PE=2 SV=1	A0A194PX73_PAPXU Glutamate [NMDA] receptor subunit epsilon-2 OS=Papilio xuthus GN=RR46_09271 PE=3 SV=1
	Px.11015.unknow	brown	1		brown	-	-	-	-	A0A194PWK1_PAPXU Uncharacterized protein OS=Papilio xuthus GN=RR46_09295 PE=4 SV=1
	Px.11110.CG42330	brown	1	brown		IPR003598 Immunoglobulin subtype 2 IPR003599 Immunoglobulin subtype IPR007110 Immunoglobulin-like domain IPR013783 Immunoglobulin-like fold	GO:0005515 GO:protein binding	similar to ROBO2; K06754 roundabout, axon guidance receptor 2	HMCN1_MOUSE Hemicentin-1 OS=Mus musculus GN=Hmcn1 PE=1 SV=1	A0A194PZJ6_PAPXU Hemicentin-1 OS=Papilio xuthus GN=RR46_09380 PE=4 SV=1
	Px.11185.CG13875	brown	1		brown	IPR029071 Ubiquitin-related domain	-	hypothetical protein; K09856 Ras association domain-containing protein 8	RASFA_XENLA Ras association domain-containing protein 10 OS=Xenopus laevis GN=rassf10 PE=2 SV=1	A0A194PY13_PAPXU Ras association domain-containing protein 9 OS=Papilio xuthus GN=RR46_09447 PE=4 SV=1
	Px.11197.CG12163	brown	1		brown	IPR000668 Peptidase C1A, papain C-terminal IPR013201 Cathepsin propeptide inhibitor domain (I29)	GO:0006508 GO:proteolysis GO:0008234 GO:cyscarleteine-type peptidase activity	cathepsin O-like; K01374 cathepsin O [EC:3.4.22.42]	CATO_HUMAN Cathepsin O OS=Homo sapiens GN=CTSO PE=2 SV=1	A0A194PY34_PAPXU Cathepsin O OS=Papilio xuthus GN=RR46_09458 PE=3 SV=1
	Px.11301.CG15096	brown	1	brown		IPR011701 Major facilitator superfamily IPR020846 Major facilitator superfamily domain	GO:0016021 GO:integral component of membrownane GO:0055085 GO:transmembrownane transport	GA20000 gene product from transcript GA20000-RA; K08193 MFS transporter, ACS family, solute carrier family 17 (sodium-dependent inorganic phosphate cotransporter), other	PICO_DROME Putative inorganic phosphate cotransporter OS=Drosophila melanogascarleter GN=Picot PE=2 SV=1	A0A194Q004_PAPXU Putative inorganic phosphate cotransporter OS=Papilio xuthus GN=RR46_09540 PE=4 SV=1
	Px.11325.CG6296	brown	1		brown	IPR000734 Triacylglycerol lipase family IPR013818 Lipase/vitellogenin IPR029058 Alpha/Beta hydrolase fold	GO:0052689 GO:carboxylic escarleter hydrolase activity	GA18274 gene product from transcript GA18274-RA; K01059 lipoprotein lipase [EC:3.1.1.34]	LIPR2_CAVPO Pancreatic lipase-related protein 2 OS=Cavia porcellus GN=PNLIPRP2 PE=1 SV=1	A0A194Q4L0_PAPXU Pancreatic lipase-related protein 2 OS=Papilio xuthus GN=RR46_09561 PE=3 SV=1
	Px.11514.unknow	brown	1	brown		-	-	-	-	A0A194QAG7_PAPXU Uncharacterized protein OS=Papilio xuthus GN=RR46_09731 PE=4 SV=1
	Px.11547.unknow	brown	1	brown		IPR001362 Glycoside hydrolase, family 32 IPR013148 Glycosyl hydrolase family 32, N-terminal IPR013189 Glycosyl hydrolase family 32, C-terminal IPR013320 Concanavalin A-like lectin/glucanase domain IPR023296 Glycosyl hydrolase, five-bladed beta-propellor domain	GO:0004553 GO:hydrolase activity, hydrolyzing O-glycosyl compounds GO:0005975 GO:carbohydrate metabolic process	cscA; sucrose-6-phosphate hydrolase (EC:3.2.1.26); K01193 beta-fructofuranosidase [EC:3.2.1.26]	SCR_ZYMMA Sucrose-6-phosphate hydrolase OS=Zymomonas mobilis subsp. mobilis (scarletrain ATCC 10988 / DSM 424 / LMG 404 / NCIMB 8938 / NRRL B-806 / ZM1) GN=sacA PE=3 SV=1	A0A194QGI0_PAPXU Sucrose-6-phosphate hydrolase OS=Papilio xuthus GN=RR46_09759 PE=4 SV=1
	Px.11548.unknow	brown	1	brown		IPR001304 C-type lectin-like IPR016186 C-type lectin-like/link domain IPR016187 C-type lectin fold	-	similar to mannose receptor, C type 1-like 1; K06560 mannose receptor, C type	LPSBP_PERAM Hemolymph lipopolysaccharide-binding protein OS=Periplaneta americana PE=1 SV=1	A0A194QAQ8_PAPXU Hemolymph lipopolysaccharide-binding protein OS=Papilio xuthus GN=RR46_09760 PE=4 SV=1
	Px.11638.unknow	brown	1	brown		IPR000884 Thrombospondin type-1 (TSP1) repeat	-	ADAMTS9; ADAM metallopeptidase with thrombospondin type 1 motif, 9; K08624 a disintegrin and metalloproteinase with thrombospondin motifs 9 [EC:3.4.24.-]	THS7A_MOUSE Thrombospondin type-1 domain-containing protein 7A OS=Mus musculus GN=Thsd7a PE=1 SV=2	A0A194QAS9_PAPXU Thrombospondin type-1 domain-containing protein 7A OS=Papilio xuthus GN=RR46_09846 PE=4 SV=1
	Px.11648.CG7368	brown	1		brown	IPR013087 Zinc finger C2H2-type/integrase DNA-binding domain IPR015880 Zinc finger, C2H2-like	GO:0003676 GO:nucleic acid binding	ZNF484; zinc finger protein 484; K09228 KRAB domain-containing zinc finger protein	ZN484_HUMAN Zinc finger protein 484 OS=Homo sapiens GN=ZNF484 PE=1 SV=1	A0A194QB10_PAPXU Zinc finger protein 484 OS=Papilio xuthus GN=RR46_09855 PE=4 SV=1
	Px.11684.glob1	brown	1	brown		IPR000971 Globin IPR009050 Globin-like IPR012292 Globin/Protoglobin	GO:0019825 GO:oxygen binding GO:0020037 GO:heme binding	-	CYGB_MOUSE Cytoglobin OS=Mus musculus GN=Cygb PE=1 SV=1	A0A194QB77_PAPXU Cytoglobin OS=Papilio xuthus GN=RR46_09887 PE=3 SV=1
	Px.11722.ire.1	brown	1	brown		IPR000719 Protein kinase domain IPR010513 KEN domain IPR011009 Protein kinase-like domain IPR011047 Quinoprotein alcohol dehydrogenase-like superfamily IPR018391 Pyrrolo-quinoline quinone beta-propeller repeat IPR018997 PUB domain IPR027295 Quinoprotein alcohol dehydrogenase-like domain	GO:0004540 GO:ribonuclease activity GO:0004672 GO:protein kinase activity GO:0005524 GO:ATP binding GO:0006397 GO:mRNA processing GO:0006468 GO:protein phosphorylation	similar to CG4583-PA; K08852 serine/threonine-protein kinase/endoribonuclease IRE1 [EC:2.7.11.1 3.1.26.-]	ERN2_HUMAN Serine/threonine-protein kinase/endoribonuclease IRE2 OS=Homo sapiens GN=ERN2 PE=1 SV=4	A0A194QAZ9_PAPXU Serine/threonine-protein kinase/endoribonuclease IRE2 OS=Papilio xuthus GN=RR46_09921 PE=4 SV=1
	Px.11779.CG5189	brown	1		brown	IPR004942 Roadblock/LAMTOR2 domain	-	-	LTOR2_DROME Ragulator complex protein LAMTOR2 homolog OS=Drosophila melanogascarleter GN=CG5189 PE=2 SV=1	A0A194QRM3_PAPMA Ragulator complex protein LAMTOR2-like OS=Papilio machaon GN=RR48_12902 PE=4 SV=1
	Px.11807.Rpn5	brown	1		brown	IPR000717 Proteasome component (PCI) domain IPR011991 Winged helix-turn-helix DNA-binding domain	GO:0005515 GO:protein binding	similar to proteasome 26S non-ATPase subunit 12; K03035 26S proteasome regulatory subunit N5	PSD12_PONAB 26S proteasome non-ATPase regulatory subunit 12 OS=Pongo abelii GN=PSMD12 PE=2 SV=3	A0A194QBK9_PAPXU 26S proteasome non-ATPase regulatory subunit 12 OS=Papilio xuthus GN=RR46_10002 PE=4 SV=1
	Px.11830.CG30089	brown	1	brown		-	-	-	-	A0A194QHA2_PAPXU Uncharacterized protein OS=Papilio xuthus GN=RR46_10024 PE=4 SV=1
	Px.11984.bi	brown	1	brown		IPR001699 Transcription factor, T-box IPR008967 p53-like transcription factor, DNA-binding	GO:0003700 GO:transcription factor activity, sequence-specific DNA binding GO:0005634 GO:nucleus GO:0006355 GO:regulation of transcription, DNA-templated	Omb; optomotor-blind-like; K10177 T-box protein 3	OMB_DROME Optomotor-blind protein OS=Drosophila melanogascarleter GN=bi PE=1 SV=3	A0A194Q1H6_PAPXU Optomotor-blind protein OS=Papilio xuthus GN=RR46_10162 PE=4 SV=1
	Px.12036.CG2681	brown	1	brown		IPR008974 TRAF-like IPR013323 SIAH-type domain IPR018121 Seven-in-absentia protein, TRAF-like domain	GO:0004842 GO:ubiquitin-protein transferase activity GO:0005515 GO:protein binding GO:0005634 GO:nucleus GO:0006511 GO:ubiquitin-dependent protein catabolic process GO:0007275 GO:multicellular organism development GO:0008270 GO:zinc ion binding GO:0016567 GO:protein ubiquitination	GE19882 gene product from transcript GE19882-RA; K04506 E3 ubiquitin-protein ligase SIAH1 [EC:6.3.2.19]	-	A0A194Q1M4_PAPXU E3 ubiquitin-protein ligase OS=Papilio xuthus GN=RR46_10212 PE=3 SV=1
	Px.12098.ImpE3	brown	1		brown	-	-	-	-	A0A194Q1T4_PAPXU Uncharacterized protein OS=Papilio xuthus GN=RR46_10272 PE=4 SV=1
	Px.12129.CG1440	brown	1		brown	IPR004134 Peptidase C1B, bleomycin hydrolase	GO:0004197 GO:cyscarleteine-type endopeptidase activity GO:0006508 GO:proteolysis	bleomycin hydrolase ; K01372 bleomycin hydrolase [EC:3.4.22.40]	BLMH_CHICK Bleomycin hydrolase OS=Gallus gallus GN=BLMH PE=1 SV=1	A0A194Q0Y9_PAPXU Bleomycin hydrolase OS=Papilio xuthus GN=RR46_10301 PE=4 SV=1
	Px.12142.CG2663	brown	1	brown		IPR001251 CRAL-TRIO lipid binding domain IPR011074 CRAL/TRIO, N-terminal domain	-	GL26848 gene product from transcript GL26848-RA; K10693 E3 ubiquitin-protein ligase MYCBP2 [EC:6.3.2.19]	TTPAL_PONAB Alpha-tocopherol transfer protein-like OS=Pongo abelii GN=TTPAL PE=2 SV=1	A0A194Q0B2_PAPXU Alpha-tocopherol transfer protein-like OS=Papilio xuthus GN=RR46_10314 PE=4 SV=1
[truncated: 2,137 more rows]

## Sheet: Table S10
	Table S10. Summary on functions of five genes experimentally verified in this study and previously published.
	Order	Species	Tissue	Wild-type	white Mutant	scarlet Mutant	brown Mutant	ok Mutant	lightoid Mutant	Reference
	Lepidoptera	Papilio xuthus	The fourth-instar larvae(L4)	brownish black integuments with white markings	white V-markers change to transparent	NO	NA	NA	white V-markers change to transparent	This study
			The fifyh-instar larvae (L5)	green	transparent mosaic	NO	transparent mosaic	transparent mosaic	transparent mosaic
			L5 testis	red	white, white and red mosaic	NO	NO	NO	white and red mosaic
			Adult eyes	black	white and black mosaic	white and black, pink and white, white	NO	NO	NO
[truncated: 54 more rows]
